# Supplementary material for: The mechanism of internal and external efficacy influences residents’ pro-environmental behavior through environmental willingness
Source: PLoS One. 2024 Mar 1;19(3):e0298378. doi: 10.1371/journal.pone.0298378 (PMC10906825; doi:10.1371/journal.pone.0298378)
Supplement: S1 Data — (XLSX) [file pone.0298378.s001.xlsx]

## Sheet: data for ine exe and eb
ID	Gender	Age	Edu_level	AHI	Inc_fam	Pop_count	Place_of_Residence	Marriage	INE1	INE2	INE3	EXE1	EXE2	EXE3	EXE4	EW1	EW2	EW3	PRIEB1	PRIEB2	PRIEB3	PUBEB1	PUBEB2	PUBEB3	PUBEB4
1	0	2	19	4	30	3	1	1	5	5	5	5	5	5	5	5	5	5	3	3	3	2	2	2	2
2	1	2	15	3	20	6	1	1	5	5	5	5	5	5	5	4	5	4	1	3	1	1	1	1	1
3	1	2	12	2	10	3	1	1	4	4	4	4	4	4	4	2	5	4	3	3	3	3	3	3	3
4	1	2	12	2	5	6	1	1	4	4	4	3	3	3	4	2	4	3	2	3	3	2	1	1	1
5	0	2	9	2	10	5	0	1	4	4	3	3	3	3	4	3	3	3	3	3	3	1	1	1	1
6	0	1	16	4	25	3	1	1	4	3	3	3	3	3	3	4	4	4	3	3	3	1	2	2	1
7	0	3	9	2	6	3	1	1	5	5	3	2	2	3	5	2	2	5	3	3	3	1	1	1	1
8	0	2	16	4	24	7	0	0	5	5	5	5	5	5	5	4	4	4	3	3	2	1	2	2	1
9	1	1	16	4	50	3	1	0	4	3	5	5	5	5	5	5	3	3	3	3	2	1	1	1	1
10	0	1	16	3	15	4	0	0	3	4	3	4	3	4	4	3	3	3	3	3	3	2	3	3	2
11	1	2	15	3	20	5	1	1	5	5	5	5	5	5	5	5	5	5	2	2	2	2	2	2	2
12	0	1	16	1	2	7	0	0	4	4	3	4	2	4	4	3	4	4	2	3	2	2	3	1	2
13	0	1	16	3	18	3	1	1	5	5	5	5	5	5	5	4	5	5	3	3	3	2	2	2	1
14	0	1	16	4	40	5	1	0	5	5	4	4	3	3	3	4	4	3	3	3	1	2	2	2	1
15	0	1	15	2	10	6	0	0	3	3	3	3	3	3	3	3	3	3	2	3	3	1	2	2	2
16	0	1	16	3	20	4	0	0	3	3	4	3	3	3	3	3	3	3	3	3	3	2	2	2	2
17	0	1	15	2	5	4	1	0	5	5	5	5	5	5	5	5	5	5	3	3	3	2	2	2	2
18	0	1	16	3	15	3	1	0	4	3	4	3	4	4	4	3	4	3	2	3	3	1	1	2	1
19	0	1	16	4	30	4	1	0	4	4	4	5	5	5	5	5	3	3	3	3	3	3	3	3	2
20	0	2	15	3	12	3	1	1	3	3	3	2	2	3	2	3	3	3	3	3	3	1	2	1	1
21	0	1	16	2	10	3	1	0	4	4	4	3	4	4	4	4	4	4	2	3	2	1	1	1	1
22	0	1	16	3	15	4	1	0	4	4	3	4	3	3	3	2	2	2	3	3	2	2	2	2	1
23	1	2	16	4	22	3	1	1	4	3	2	4	3	3	3	4	4	3	2	2	2	2	2	2	2
24	1	2	16	4	30	3	1	1	3	3	3	3	3	3	3	3	3	3	2	2	2	2	2	2	2
25	0	1	19	4	100	3	1	0	4	3	3	4	2	4	4	4	4	3	3	3	3	2	2	2	1
26	1	2	16	2	5	3	1	0	3	2	3	2	3	3	4	2	3	3	3	3	3	3	3	3	3
27	1	1	16	2	10	4	1	0	4	5	5	4	5	5	5	3	4	4	3	3	3	1	1	1	1
28	1	4	16	2	10	4	1	1	4	4	4	2	2	2	2	4	4	4	3	3	3	2	2	2	2
29	0	1	15	2	5	4	1	0	5	4	3	4	5	5	4	3	4	3	3	3	3	2	2	2	2
30	1	1	19	2	10	7	1	1	5	5	5	4	4	4	4	4	4	4	3	3	3	3	2	2	2
31	1	1	16	3	20	4	1	0	4	2	3	4	4	4	4	4	4	4	2	3	2	2	2	2	1
32	1	1	16	4	30	4	1	0	4	4	3	3	3	3	3	4	4	4	2	3	1	1	2	1	1
33	0	1	16	2	10	3	1	0	4	4	3	3	3	3	3	4	4	4	3	3	3	2	2	1	1
34	0	3	16	2	6	5	0	1	4	4	4	4	3	4	4	3	4	4	3	3	3	2	3	2	2
35	1	1	16	4	70	3	1	0	4	4	4	4	4	4	4	3	3	3	2	3	3	2	2	2	2
36	1	2	12	2	5	3	1	1	4	4	2	2	3	3	3	4	5	3	1	2	1	1	1	1	1
37	0	2	16	2	10	3	0	0	5	4	3	4	3	3	3	4	4	4	2	3	3	2	2	2	2
38	0	2	16	4	80	2	1	1	5	5	3	5	5	3	4	5	4	5	3	3	3	1	2	2	1
39	0	1	16	4	25	5	1	0	4	3	3	3	3	3	4	3	4	2	3	3	3	2	2	1	1
40	0	3	16	3	20	3	1	1	5	5	5	5	4	4	4	4	4	4	3	3	3	3	3	3	2
41	0	3	9	2	10	3	1	1	4	2	3	3	3	3	3	3	3	3	3	3	3	1	1	1	1
42	0	1	16	3	20	3	1	0	4	4	4	4	3	4	4	3	2	3	3	3	3	1	2	1	1
43	0	2	16	4	50	5	1	1	3	3	3	3	4	3	3	4	4	4	2	2	1	1	2	2	2
44	0	2	9	2	4	7	0	1	4	4	4	4	4	4	4	3	4	4	3	3	2	2	2	2	2
45	0	2	12	2	10	5	1	1	5	4	3	3	3	3	4	4	2	3	2	3	3	1	2	1	1
46	1	3	12	2	5	4	1	1	5	5	5	5	5	5	5	4	4	4	3	3	3	2	2	1	1
47	1	1	16	3	20	2	1	0	4	4	3	3	3	2	4	3	4	3	2	3	2	1	1	1	1
48	0	3	9	1	2	4	1	1	4	3	4	3	2	3	3	3	3	3	3	3	3	1	1	1	1
49	0	3	12	4	50	3	1	1	5	5	5	5	4	4	4	4	4	4	3	3	3	1	2	2	2
50	0	3	19	4	100	3	1	1	5	5	5	4	4	4	4	3	3	3	3	3	3	3	3	3	3
51	1	3	9	4	70	6	0	1	4	4	4	4	3	4	4	3	3	3	2	3	1	2	2	2	2
52	1	3	19	1	2	5	1	1	4	3	4	4	4	4	3	4	4	4	3	3	3	2	3	3	3
53	0	1	16	4	50	2	1	0	5	5	5	5	5	5	5	5	5	5	3	3	3	3	3	3	3
54	1	3	9	2	6	2	1	0	3	3	2	3	3	3	3	2	2	2	2	3	3	1	1	1	1
55	0	1	16	3	20	5	1	0	5	5	5	5	5	5	5	5	5	5	2	2	2	2	2	2	2
56	1	1	19	2	10	3	1	0	5	5	5	5	3	5	5	5	5	5	2	3	3	2	2	2	2
57	1	1	16	2	10	4	1	0	4	3	4	4	5	3	4	4	3	4	3	3	3	3	3	3	1
58	0	1	9	1	2	7	0	1	3	4	3	2	2	3	2	3	2	2	3	3	3	3	3	3	2
59	1	3	12	2	10	3	1	1	3	3	3	3	3	3	3	4	4	4	3	3	3	2	2	1	2
60	0	3	12	2	8	3	1	1	4	4	3	4	3	3	3	3	3	3	3	3	3	1	1	1	1
61	1	1	16	4	24	4	1	0	3	2	2	4	3	3	3	2	3	3	3	3	3	1	3	2	2
62	1	1	12	4	30	4	1	0	5	5	5	5	5	5	5	4	4	4	1	1	1	1	1	1	1
63	0	2	6	1	2	1	0	1	4	3	4	4	3	4	4	3	3	3	3	3	3	1	1	2	1
64	0	3	6	1	3	2	0	1	5	5	3	4	3	3	5	3	2	5	3	3	3	3	3	2	1
65	0	3	12	2	7	5	1	1	4	4	3	4	4	4	3	4	3	3	2	3	3	2	2	2	1
66	0	3	16	1	3	1	1	0	4	4	3	3	3	3	3	3	3	3	3	3	3	2	1	1	3
67	0	2	12	4	40	6	1	1	4	4	4	4	4	4	4	3	3	3	3	3	2	2	2	2	2
68	0	1	19	4	120	3	1	1	4	3	2	4	4	4	4	4	4	3	3	3	3	2	3	2	2
69	1	1	16	2	10	3	1	0	4	4	3	3	2	3	4	2	4	2	3	3	3	1	1	1	1
70	0	3	12	2	4	3	1	1	4	4	4	2	2	2	2	4	4	4	3	3	2	1	1	1	1
71	0	3	9	4	30	3	1	0	3	4	4	4	4	4	4	3	3	3	3	3	3	1	2	1	1
72	1	1	12	2	10	5	1	0	5	4	5	5	5	5	5	5	5	5	1	1	1	1	1	1	1
73	0	1	19	2	5	3	1	0	5	5	5	5	5	5	5	4	4	4	3	3	3	2	1	2	1
74	1	1	19	2	10	3	1	0	4	4	4	2	2	3	4	4	4	3	3	3	3	3	3	1	1
75	1	1	16	4	90	3	1	0	4	4	3	3	3	3	3	3	3	3	3	3	3	1	2	1	1
76	0	1	16	3	12	4	1	0	3	3	2	2	2	3	2	4	4	3	3	3	3	1	1	1	1
77	0	3	6	2	4	3	1	1	3	3	3	3	3	3	2	2	2	2	3	3	3	1	1	1	1
78	0	1	16	2	8	5	1	0	5	5	3	5	4	4	4	4	4	4	3	3	3	2	2	1	1
79	0	1	16	2	10	3	1	0	5	4	5	4	4	4	4	3	5	4	3	3	3	2	2	2	2
80	0	2	15	2	10	5	1	1	4	3	3	3	2	3	4	4	4	3	3	3	3	2	2	2	2
81	0	1	16	2	10	1	1	0	3	2	2	2	3	4	2	3	4	3	2	2	2	2	1	1	1
82	0	1	12	1	3	7	0	0	5	3	2	3	2	3	3	1	1	1	2	3	3	2	2	2	2
83	0	1	16	2	10	4	0	0	3	3	3	4	3	3	3	4	3	3	3	3	3	1	1	1	1
84	0	1	16	2	7.5	4	1	0	4	4	4	3	2	3	3	4	4	4	3	3	3	2	2	2	3
85	0	1	16	2	10	2	1	0	4	4	3	4	3	3	3	3	3	3	2	3	3	2	2	2	2
86	0	1	16	2	5	4	0	0	4	3	4	2	2	4	4	3	4	3	3	3	3	2	2	2	1
87	1	2	9	1	3	7	0	1	3	3	3	3	3	3	3	1	1	1	3	3	3	3	2	2	2
88	0	2	9	2	4	3	1	1	3	3	3	3	3	3	3	3	2	3	2	3	3	1	1	1	1
89	1	3	9	2	6	5	1	1	4	4	3	4	3	3	3	3	2	2	2	2	2	2	2	2	2
90	0	3	9	2	10	3	0	1	4	3	3	2	3	3	3	2	3	3	3	3	3	1	1	1	1
91	0	2	15	2	10	2	1	0	4	4	4	4	3	3	3	4	4	3	2	2	3	1	1	1	1
92	0	1	16	1	2	5	1	0	4	4	4	4	3	4	4	4	4	3	3	3	3	2	2	2	2
93	0	1	16	2	5	2	1	0	5	5	5	5	5	5	5	4	4	4	3	3	3	3	2	2	2
94	0	1	16	1	1	5	1	0	4	3	3	3	4	3	4	3	3	3	3	3	3	2	2	2	2
95	1	1	12	4	24	4	1	0	3	3	3	4	4	3	4	2	2	2	1	3	2	1	1	1	1
96	0	1	16	4	50	3	1	0	5	5	3	5	4	4	4	4	3	4	2	3	3	1	2	1	1
97	1	2	15	3	15	3	1	1	3	4	3	3	2	2	3	4	4	4	3	3	3	3	3	3	2
98	0	1	15	2	8	3	1	0	5	3	3	5	5	5	5	5	3	4	3	3	3	2	3	2	2
99	0	1	16	3	20	4	1	0	4	4	4	4	3	3	3	1	3	3	3	3	3	1	1	1	2
100	0	1	16	2	6	4	0	0	3	3	3	3	3	3	3	3	2	3	3	3	3	2	2	2	2
101	0	1	16	3	15	5	0	1	5	5	5	3	3	3	3	4	4	3	3	3	3	1	1	1	1
102	0	3	12	3	20	3	1	1	4	4	3	4	2	3	4	4	4	4	3	3	3	1	1	1	1
103	0	3	12	2	10	3	1	1	4	4	4	4	3	4	3	2	3	3	3	3	3	1	2	2	2
104	1	1	16	1	3	6	0	0	3	3	3	3	3	3	3	3	3	3	2	2	2	2	2	2	2
105	1	1	16	2	10	4	1	0	3	3	3	3	3	2	2	3	3	3	2	2	2	3	3	3	3
106	0	3	9	2	10	4	1	1	3	3	2	3	3	3	3	2	2	2	2	3	3	1	1	1	1
107	0	2	12	2	9	0	1	1	4	4	3	5	3	3	3	2	2	2	2	3	3	1	1	1	1
108	0	3	9	2	4.3	5	1	1	4	4	4	4	3	4	3	3	3	4	3	3	3	2	1	1	1
109	0	3	9	3	12	1	1	1	5	5	5	5	5	5	5	4	2	2	3	3	3	2	1	2	1
110	0	2	12	2	10	3	1	1	5	5	5	4	4	4	5	2	2	1	2	3	3	1	1	1	1
111	0	2	9	4	50	5	1	1	5	3	4	4	4	4	4	2	3	2	3	3	3	1	1	1	2
112	0	3	15	2	10	1	1	0	4	4	3	3	3	3	3	4	4	4	3	3	3	1	1	1	1
113	1	3	6	2	5	4	1	1	4	4	3	4	3	3	3	3	3	3	2	3	3	1	1	1	1
114	0	1	16	4	30	3	1	0	5	5	5	5	5	5	5	2	2	3	1	1	1	1	1	1	1
115	0	1	16	2	5	4	0	0	4	4	3	4	4	4	4	2	4	4	3	3	3	3	2	1	1
116	0	1	16	3	15	3	1	0	5	4	5	5	5	5	5	2	4	4	2	3	3	1	2	2	2
117	1	1	19	2	6	7	1	0	2	3	3	3	3	3	3	5	5	5	1	1	2	2	2	2	2
118	1	3	15	4	30	3	1	1	4	4	4	4	4	3	4	4	3	3	3	2	3	1	1	1	1
119	1	3	15	2	10	3	1	1	4	3	3	3	3	3	3	2	2	2	2	3	3	1	1	1	1
120	0	1	16	3	12	1	1	0	4	4	4	1	3	3	4	4	3	3	2	3	3	1	2	2	2
121	1	2	9	3	20	6	1	1	4	3	2	4	3	3	4	2	3	2	1	3	3	1	1	1	1
122	0	4	6	1	2	1	1	0	4	4	3	3	2	4	4	2	2	2	3	3	2	1	1	2	1
123	1	3	6	2	5	4	0	1	3	3	3	2	2	2	2	3	3	3	1	1	3	1	1	1	1
124	1	3	12	4	25	4	1	1	4	3	3	3	3	3	4	4	4	3	3	3	3	1	1	1	1
125	0	2	16	4	50	6	1	1	3	4	3	3	3	3	3	2	3	3	3	3	3	1	2	2	2
126	1	2	15	2	7	1	1	0	4	3	2	2	2	2	2	2	4	2	2	2	3	1	3	1	1
127	1	1	16	3	15	3	1	0	2	2	2	2	4	3	3	5	5	5	2	3	2	1	1	1	1
128	1	1	16	3	20	3	1	0	3	2	3	4	4	3	3	3	4	3	3	3	3	1	1	1	1
129	0	1	19	1	3	3	1	0	5	5	5	5	3	3	3	4	4	4	3	2	3	1	2	1	1
130	1	1	16	4	30	3	1	0	3	3	3	3	3	3	3	3	3	3	2	3	3	1	1	1	1
131	0	4	0	3	12	5	0	1	3	3	3	3	3	3	3	2	1	1	3	3	3	1	1	1	1
132	0	3	9	2	6	5	0	1	4	4	4	4	3	3	2	4	3	3	3	3	3	1	1	1	1
133	1	1	16	1	1	2	1	1	3	5	4	3	3	2	3	3	3	3	3	3	3	2	2	2	2
134	0	4	9	3	15	2	1	1	5	5	5	5	5	5	3	2	2	2	3	3	3	1	1	1	1
135	0	3	12	4	24	4	1	1	4	4	3	3	3	3	4	3	3	3	3	3	3	2	1	1	1
136	0	1	16	2	6	3	1	0	3	3	3	4	3	3	3	3	3	3	2	3	2	1	1	1	1
137	1	1	16	4	25	3	1	0	4	4	4	4	4	4	4	2	4	3	3	3	3	1	1	1	1
138	0	3	6	1	2	2	1	1	3	3	4	4	4	4	4	3	3	4	3	3	1	1	2	1	1
139	1	3	12	2	10	1	1	0	5	5	5	3	3	4	4	5	5	5	3	3	2	1	1	1	1
140	0	3	12	2	10	4	0	1	4	4	4	4	4	3	3	2	2	3	2	2	2	1	1	1	1
141	0	1	15	1	3	3	1	0	4	4	4	4	3	3	3	3	3	2	3	3	3	1	1	1	2
142	1	1	12	3	15	5	1	1	4	3	3	3	3	4	2	4	3	2	3	3	2	1	1	1	1
143	0	2	9	2	10	4	0	1	5	4	4	4	4	4	4	4	3	3	2	3	2	1	1	2	2
144	0	2	12	2	10	6	1	1	3	3	3	4	4	4	3	4	4	4	3	3	3	2	1	1	1
145	1	2	16	2	10	2	1	1	4	4	4	4	3	3	4	2	3	3	3	3	3	2	2	2	2
146	0	2	16	1	1.2	3	1	1	4	3	3	4	4	3	3	2	3	2	3	3	3	2	2	2	2
147	1	3	9	2	10	4	1	1	4	4	4	4	4	4	4	4	4	4	2	3	2	2	2	2	2
148	0	1	16	1	3	4	1	0	4	4	3	4	3	3	3	3	4	4	2	3	3	2	2	2	1
149	1	2	6	2	6	5	1	1	4	3	3	4	3	4	4	2	3	2	2	3	2	1	2	1	1
150	1	1	15	2	6	6	1	0	4	4	4	4	4	4	4	2	4	4	3	3	3	2	2	2	2
151	1	3	12	2	5	2	0	1	5	5	5	5	5	5	5	5	5	5	3	3	3	3	3	3	3
152	1	3	6	2	10	3	1	1	4	4	4	4	4	4	4	4	4	4	2	3	2	2	2	2	2
153	0	2	9	1	3	6	0	1	4	4	3	5	3	4	4	4	4	4	3	3	3	2	2	2	1
154	0	3	12	2	8	4	1	1	5	5	5	5	5	5	5	1	1	1	3	3	3	1	1	1	1
155	1	1	6	4	50	4	1	0	5	5	5	5	2	5	5	5	5	5	3	3	3	2	3	3	3
156	0	3	6	1	3	4	1	1	4	4	4	5	5	5	5	4	5	5	1	3	1	2	1	1	1
157	0	4	6	2	5	1	1	0	4	4	4	4	3	4	4	3	4	2	3	3	3	2	1	1	1
158	1	3	12	4	40	3	1	1	4	3	4	3	3	3	3	2	4	4	3	3	3	2	3	2	2
159	1	3	12	2	6	6	1	1	4	4	3	3	3	3	3	3	3	3	2	2	2	2	2	2	2
160	0	3	6	2	6	4	1	1	4	5	5	5	4	4	4	3	3	3	3	3	3	1	1	1	1
161	0	1	12	2	10	6	0	1	4	3	3	4	3	3	3	3	4	3	3	3	3	2	2	2	2
162	0	3	6	2	10	3	1	1	4	3	3	3	3	3	3	4	3	3	3	3	3	2	2	2	1
163	1	1	12	2	10	4	0	0	4	4	3	4	3	3	4	3	4	2	3	3	3	2	2	2	1
164	1	3	9	2	8	2	1	0	3	3	3	3	3	3	2	3	2	2	3	3	3	1	1	1	1
165	0	1	16	2	7	5	0	0	3	3	3	2	2	3	3	3	3	3	2	3	3	1	2	1	1
166	1	3	9	2	8	5	0	1	4	4	4	4	4	4	4	2	3	4	3	3	1	2	3	2	2
167	0	3	16	3	14	3	1	1	4	4	4	4	3	3	3	4	4	4	3	3	3	3	3	3	2
168	0	4	6	4	50	5	1	0	4	3	3	3	3	3	2	3	3	3	3	3	3	1	1	1	1
169	1	2	19	3	20	3	1	1	5	5	5	3	3	3	3	4	4	4	3	3	3	1	3	1	2
170	1	3	12	3	16	3	1	1	4	3	3	3	2	2	3	5	5	4	3	3	3	1	1	1	1
171	0	1	12	2	10	6	0	0	4	4	3	3	3	3	3	3	3	3	2	3	3	1	2	2	2
172	0	4	0	2	4	4	0	0	3	2	2	3	3	3	3	4	4	2	3	3	3	1	1	1	1
173	1	4	0	1	2.5	6	0	1	3	2	3	3	2	3	3	2	4	3	1	3	3	2	1	1	1
174	0	3	9	1	3	2	1	0	2	4	3	4	2	2	4	3	2	4	3	3	3	2	2	2	3
175	0	2	15	4	50	2	1	1	5	5	3	3	4	4	4	4	5	5	3	3	3	1	2	2	1
176	0	3	9	2	5	4	1	1	5	5	4	5	5	4	4	5	4	4	3	3	3	3	3	3	2
177	1	3	15	2	8	3	1	1	5	5	4	5	5	5	5	5	5	5	2	2	2	2	2	2	2
178	1	3	16	3	20	1	1	1	4	4	3	3	3	3	3	5	5	4	3	3	3	2	2	2	2
179	1	3	6	1	1	5	0	1	4	3	3	2	2	3	2	1	4	3	3	3	2	1	1	1	1
180	0	3	9	4	25	4	1	1	4	4	4	4	4	4	4	4	3	3	3	3	3	1	1	2	1
181	0	3	9	2	7	3	1	1	3	3	3	3	4	4	3	3	3	3	3	3	3	1	1	1	1
182	0	2	16	3	15	3	1	0	4	4	4	4	4	4	4	3	3	3	2	3	2	2	2	2	2
183	1	3	15	3	20	4	1	1	3	3	3	3	3	3	3	4	3	3	3	3	3	2	2	2	3
184	0	4	9	2	4	5	0	1	4	3	4	3	3	3	3	3	3	3	3	3	3	2	1	1	1
185	0	3	6	1	2	4	0	1	2	3	3	3	3	3	2	2	2	3	3	3	3	1	1	1	1
186	0	3	12	3	20	6	1	1	5	4	3	3	3	3	3	3	3	2	3	3	2	1	1	1	1
187	0	4	0	1	2	2	0	0	3	2	3	3	2	3	2	1	1	1	2	3	1	2	1	1	1
188	0	2	16	2	6	3	1	0	2	3	1	4	2	4	2	2	3	3	3	2	3	2	3	3	3
189	1	4	0	2	10	7	0	1	4	3	4	2	3	3	2	4	2	2	2	3	3	2	1	1	1
190	1	1	16	3	20	4	0	0	5	5	5	5	5	5	5	2	2	2	3	3	3	3	3	3	3
191	0	3	9	2	10	5	1	1	3	4	4	4	3	3	4	3	4	3	3	3	3	1	3	1	2
192	0	3	15	2	7	3	1	1	3	4	5	5	5	4	4	4	5	5	3	3	3	3	3	2	3
193	1	3	12	2	4	3	1	1	4	4	4	4	4	4	4	2	2	3	2	3	3	1	1	1	2
194	0	1	15	2	5	5	0	0	4	4	4	4	4	4	4	2	4	3	2	3	3	1	2	1	1
195	1	1	12	2	10	4	1	0	4	3	3	3	4	4	3	3	3	3	2	3	3	1	1	1	1
196	1	3	9	2	4	4	0	1	4	4	3	2	2	2	2	2	2	2	3	3	3	1	1	1	2
197	0	1	16	2	10	5	0	0	5	5	5	5	5	2	5	5	5	5	3	3	3	2	3	3	3
198	1	1	16	2	5	3	1	0	4	4	2	2	2	3	3	4	4	3	2	2	2	2	2	2	2
199	0	3	15	3	15	3	1	0	4	4	4	4	2	2	1	2	2	2	3	3	2	2	2	2	1
200	1	3	12	2	5	4	1	1	5	4	4	5	5	2	5	4	4	3	3	2	1	1	1	1	1
201	0	1	19	3	20	3	1	0	4	2	2	2	3	3	3	2	3	2	2	3	3	1	1	1	1
202	0	2	9	2	6	3	0	1	5	3	4	4	4	4	4	3	3	3	3	3	3	2	2	2	2
203	0	2	16	3	15	6	1	0	5	5	5	5	4	4	4	4	4	4	2	3	2	2	2	2	2
204	1	2	12	1	3	6	0	1	5	5	2	1	1	1	1	2	4	2	3	3	3	1	1	1	2
205	0	2	16	3	20	3	1	0	4	4	4	2	3	3	4	4	4	4	3	3	3	2	3	3	2
206	1	1	16	3	20	4	1	0	4	4	4	3	3	3	4	5	4	3	3	3	2	1	2	1	1
207	0	2	9	1	3	4	0	1	5	5	5	5	1	1	4	3	3	3	3	3	3	1	1	1	1
208	0	1	16	3	15	4	1	0	4	3	3	3	3	3	2	4	4	4	3	3	3	2	2	2	2
209	0	4	15	3	14	3	1	1	5	5	5	5	5	4	4	3	3	3	3	3	3	3	3	3	3
210	1	2	12	2	6	4	1	1	4	4	4	4	4	4	4	4	3	3	3	3	3	1	1	1	1
211	0	1	16	2	8	5	1	0	5	4	3	3	3	3	3	4	4	4	3	3	3	1	1	1	1
212	0	3	15	3	20	3	1	1	3	3	4	4	4	4	4	2	3	2	3	3	3	1	1	1	1
213	0	2	15	3	13	3	1	1	4	4	4	4	3	4	3	3	3	3	2	3	2	2	2	1	1
214	1	1	15	3	15	3	1	0	4	4	4	4	4	5	4	4	4	3	2	2	3	2	2	1	2
215	0	1	16	3	15	4	1	0	4	3	3	4	4	4	4	3	3	3	3	3	3	2	2	2	2
216	0	3	9	3	20	3	1	1	4	5	5	5	5	5	5	5	5	4	3	3	3	1	1	1	1
217	1	3	9	1	3	3	1	1	5	4	4	3	3	3	3	2	3	2	3	3	3	1	1	1	2
218	0	2	15	1	0.1	7	0	0	5	5	5	5	5	5	5	5	5	5	1	1	1	1	1	1	1
219	1	2	16	3	12	4	1	1	4	4	4	4	4	4	4	4	4	4	3	3	3	2	2	2	2
220	1	2	6	2	5.5	4	0	1	4	3	3	3	3	3	3	3	4	3	2	3	2	1	1	1	2
221	1	2	16	4	30	5	1	1	4	3	3	3	3	3	3	4	3	4	3	2	2	1	1	1	1
222	0	2	6	1	1	5	0	1	4	3	3	3	3	3	3	1	3	3	3	3	3	1	1	1	1
223	0	3	15	3	14	4	1	1	4	4	4	4	4	4	4	4	4	2	3	3	3	2	2	2	2
224	1	3	6	3	20	4	0	1	4	4	4	4	4	4	4	4	4	3	3	3	3	2	2	2	2
225	1	4	6	3	15	7	0	1	4	3	4	2	3	3	3	3	2	2	3	3	3	1	1	1	1
226	1	1	12	1	2	4	0	0	3	4	3	2	4	2	1	4	5	4	3	3	3	1	2	3	2
227	1	2	16	2	10	7	1	0	5	4	3	3	4	4	4	3	3	2	2	3	2	2	1	1	1
228	1	2	16	2	10	3	1	0	5	5	5	5	5	5	5	5	5	4	3	3	3	2	2	2	3
229	0	3	15	2	4	3	0	1	3	3	3	5	2	3	4	1	2	2	3	3	3	1	2	1	1
230	0	2	16	4	50	3	1	1	5	5	5	5	5	5	5	5	5	5	3	3	3	3	3	3	3
231	1	2	12	4	50	3	1	1	5	5	5	5	5	5	5	5	5	5	3	3	3	3	3	3	3
232	1	1	16	4	50	3	1	0	5	5	5	5	5	5	5	5	5	5	3	3	3	2	2	2	1
233	0	1	16	4	50	3	1	0	5	5	5	5	5	5	5	5	5	5	3	3	3	3	3	3	3
234	0	2	16	2	10	4	0	1	5	3	3	5	5	5	5	2	4	2	3	3	3	3	2	2	2
235	0	3	16	3	20	3	1	0	5	5	5	5	5	5	5	5	4	5	3	3	3	1	1	1	1
236	1	4	12	4	70	6	1	1	4	4	4	4	4	4	4	4	4	4	3	3	3	3	1	1	3
237	0	1	16	2	8	2	0	1	3	3	3	3	3	3	3	3	3	3	2	2	2	1	2	1	1
238	0	1	15	2	10	3	1	1	4	4	4	2	2	3	3	3	3	3	3	3	3	3	3	3	2
239	0	1	16	2	6	3	1	1	5	5	5	5	3	3	3	4	4	3	3	3	2	1	2	1	1
240	0	2	16	4	30	5	1	1	5	5	5	5	4	5	5	5	5	5	3	3	3	1	2	2	2
241	0	2	6	1	3	4	0	1	3	3	3	2	2	2	2	3	3	3	3	3	3	1	1	1	2
242	0	2	15	4	45	5	1	1	3	4	4	4	4	3	2	4	4	2	2	2	2	2	2	2	2
243	0	3	9	2	5	3	0	1	3	2	2	2	2	2	2	3	1	1	1	3	2	1	1	1	1
244	0	3	12	2	10	4	1	1	4	3	4	4	2	3	2	4	5	5	2	3	3	1	1	1	1
245	1	1	9	2	10	4	0	0	4	3	4	4	5	3	3	3	4	4	3	2	2	3	2	2	1
246	1	3	9	2	5	5	0	1	4	4	2	4	3	3	4	4	4	2	1	3	3	1	1	1	1
247	0	2	16	3	20	6	1	1	5	5	5	5	5	5	5	4	4	4	3	3	3	3	3	3	3
248	0	2	9	3	15	6	1	1	4	4	4	4	3	3	3	2	2	3	3	3	3	2	2	2	1
249	0	3	9	3	11	4	1	1	5	5	5	5	5	5	5	4	5	5	3	3	3	2	2	2	2
250	1	1	12	2	5	7	0	0	4	4	4	4	3	3	3	4	5	5	3	3	3	2	2	2	2
251	1	4	9	2	10	3	1	1	4	3	3	3	2	3	2	4	3	3	3	3	3	1	1	1	1
252	1	1	12	2	10	3	1	0	5	5	5	5	2	2	4	1	1	5	2	2	2	2	2	2	2
253	1	1	12	2	6	4	0	1	4	4	4	4	4	4	4	3	2	3	3	3	3	2	2	2	2
254	0	1	16	2	4	4	0	0	4	4	4	4	4	4	4	4	4	4	3	3	3	3	3	3	2
255	0	1	16	2	5	4	1	0	4	4	3	4	3	3	3	4	4	4	2	3	2	1	2	2	2
256	1	3	16	4	100	3	1	1	4	4	4	4	4	4	4	4	4	4	3	3	3	2	2	2	1
257	0	2	9	2	6	4	1	1	5	3	3	3	3	3	2	3	2	2	3	3	3	3	3	2	1
258	1	3	9	1	3	4	0	1	3	3	3	3	2	3	4	2	2	1	2	3	2	1	1	1	1
259	0	3	12	2	10	4	1	1	4	4	4	4	4	4	4	2	3	3	2	3	1	1	1	1	2
260	1	1	15	2	6	4	0	0	5	4	3	4	4	4	3	3	2	2	3	3	3	2	2	2	2
261	0	3	16	3	20	1	1	1	4	4	3	4	4	4	4	4	4	4	3	3	3	2	3	2	2
262	0	2	16	3	20	3	1	1	5	4	3	3	3	3	3	4	4	3	3	3	3	1	2	2	2
263	0	2	12	3	20	6	1	1	4	4	4	4	4	4	4	4	5	5	3	3	3	2	2	2	2
264	0	2	12	2	6.5	2	1	1	4	3	3	4	4	4	3	3	3	3	3	3	2	2	2	1	2
265	0	2	16	4	30	2	1	1	5	4	5	2	2	2	2	4	4	4	3	3	3	1	1	1	1
266	1	2	16	4	25	5	1	0	4	3	4	4	4	4	3	3	3	3	3	3	3	3	3	3	2
267	1	2	16	2	10	3	1	1	5	5	5	5	1	1	5	5	4	5	3	3	3	1	1	1	1
268	0	3	12	2	10	2	1	1	4	4	4	4	3	4	3	2	3	3	3	3	3	2	3	2	2
269	0	2	16	4	80	2	1	1	4	4	3	4	4	4	4	4	4	3	2	3	3	1	1	1	1
270	0	1	15	3	15	4	0	1	4	3	3	2	3	3	3	4	2	2	3	3	1	1	1	1	1
271	0	3	12	3	17.4	3	1	1	3	4	3	3	3	3	4	4	4	4	3	3	3	2	1	1	1
272	0	3	12	2	10	5	1	1	4	4	4	4	4	4	4	4	4	4	3	3	3	2	2	2	2
273	1	3	12	4	35	4	1	1	4	4	4	4	3	3	4	4	3	2	3	3	3	1	1	1	1
274	1	2	9	2	5	3	1	1	3	3	3	2	2	3	2	4	2	3	3	3	3	1	1	1	1
275	0	3	16	2	10	3	1	0	5	5	3	4	4	4	4	3	5	4	3	3	3	2	3	3	2
276	1	1	15	2	10	3	0	0	5	5	5	5	4	5	5	4	5	5	3	3	2	2	2	2	2
277	0	2	16	1	3	5	1	0	5	3	3	3	3	3	3	3	3	3	3	3	2	2	2	2	2
278	0	1	12	2	5	3	1	0	4	2	4	2	4	4	4	4	4	3	2	3	3	2	2	2	2
279	0	2	19	4	40	5	1	1	5	5	5	5	4	4	4	5	4	4	3	3	3	2	3	1	2
280	1	3	9	2	6	3	1	1	4	4	4	4	3	3	4	4	4	2	2	3	3	1	2	1	1
281	1	3	9	3	12	5	1	1	4	4	4	4	2	3	4	2	4	4	3	3	3	1	1	1	1
282	0	4	9	2	5	2	1	1	4	4	4	4	3	3	3	4	4	3	3	3	3	2	2	2	1
283	1	2	15	4	40	3	1	0	4	4	3	3	3	3	3	2	4	2	3	2	3	2	1	1	2
284	1	3	9	4	30	4	1	0	2	2	3	2	4	1	2	4	1	5	2	2	3	2	1	1	1
285	0	3	9	2	10	6	0	1	4	4	4	4	3	3	3	4	4	3	3	3	3	2	1	1	2
286	0	3	12	4	40	7	1	0	3	3	3	3	3	3	4	3	3	3	2	3	1	1	1	1	1
287	1	2	6	2	10	3	0	1	3	3	3	3	2	3	2	3	3	2	2	3	3	1	1	1	1
288	0	1	16	2	10	4	1	0	4	3	3	2	2	3	3	3	4	3	3	3	3	1	2	1	1
289	0	2	9	2	5	4	0	1	5	5	3	5	3	4	5	3	4	3	2	3	2	1	1	1	1
290	0	3	6	1	2	4	0	1	4	3	3	3	4	3	3	4	3	3	3	3	3	1	1	1	1
291	0	2	9	2	8	5	0	1	3	3	3	4	4	3	3	3	3	4	3	3	3	2	1	1	1
292	1	2	16	3	20	5	0	1	5	5	5	5	2	5	5	4	4	4	2	3	1	1	1	1	1
293	1	3	12	1	2	4	0	1	3	3	3	3	3	3	2	2	3	3	1	3	1	1	1	1	2
294	0	3	15	3	20	3	1	1	4	4	4	4	4	4	4	3	3	3	3	3	3	2	2	2	2
295	1	2	9	1	2	4	0	1	4	3	3	4	4	4	4	4	4	4	3	3	3	2	2	2	2
296	0	3	9	2	4	5	0	1	4	4	4	4	4	4	4	4	3	4	2	3	1	2	2	2	2
297	1	4	9	1	3	2	1	1	5	4	4	4	3	3	3	4	5	5	2	3	2	2	1	2	2
298	1	4	0	2	5	4	0	0	4	3	3	4	4	4	4	3	3	4	3	3	3	2	1	1	1
299	1	3	12	3	18	5	1	1	3	3	3	4	3	3	3	3	3	2	2	3	3	1	1	1	1
300	0	3	9	2	10	3	1	1	3	3	3	4	4	4	4	3	3	2	3	3	3	2	2	2	2
301	0	1	16	3	20	3	1	0	5	5	5	5	5	5	5	4	4	4	3	3	3	2	3	2	3
302	1	2	16	2	9	2	1	0	5	3	4	4	4	3	3	1	1	1	3	3	3	2	3	3	3
303	1	3	6	2	6	6	0	0	4	4	3	4	4	4	4	2	4	3	2	3	3	2	2	1	1
304	0	3	12	2	10	3	1	1	4	3	3	3	3	3	3	3	3	4	3	3	3	1	1	1	2
305	1	3	6	2	8	3	0	1	3	2	3	4	3	3	3	3	3	3	3	3	3	1	2	1	2
306	0	3	6	2	5	2	0	1	3	3	2	2	2	2	2	2	2	2	2	3	1	2	1	1	1
307	1	1	16	3	20	3	1	0	4	3	3	4	4	4	4	3	3	3	2	2	2	2	2	2	2
308	1	1	16	2	10	4	1	0	4	4	4	3	3	4	4	4	4	4	2	3	2	1	2	2	2
309	0	1	15	2	10	6	0	1	4	4	4	4	4	4	4	3	3	3	3	3	3	2	2	1	1
310	1	1	16	4	100	4	1	0	3	3	3	3	3	3	3	3	3	3	3	3	3	2	3	2	2
311	0	1	16	2	6	4	0	0	4	3	3	3	3	3	3	3	3	3	3	3	2	2	2	2	2
312	1	1	12	2	7	3	0	0	5	5	5	5	5	5	5	3	3	3	3	3	2	1	1	1	1
313	0	1	16	3	20	3	1	0	4	4	3	4	3	4	5	3	4	3	3	3	2	1	1	1	1
314	0	3	16	2	10	3	1	1	4	4	4	4	4	4	4	3	4	4	3	3	3	3	3	3	3
315	0	1	15	1	1	1	1	0	4	4	4	4	4	4	4	3	3	3	3	3	3	2	2	2	2
316	1	3	12	2	8	5	0	1	4	2	3	4	3	3	3	3	3	3	2	3	3	1	1	1	1
317	0	1	16	3	11	3	1	0	5	5	5	5	5	5	5	4	3	4	3	3	3	3	3	3	3
318	1	2	12	3	15	6	0	1	3	3	3	3	1	1	1	5	1	1	2	3	3	1	1	1	3
319	0	3	9	1	1	3	0	1	4	4	4	4	4	4	4	4	4	4	2	3	3	3	2	2	1
320	0	2	9	2	10	7	0	0	5	2	3	5	3	5	5	3	4	4	3	3	2	3	1	1	2
321	1	3	9	1	2	4	0	1	3	3	3	3	3	3	3	3	4	3	3	3	3	2	1	1	1
322	1	3	15	2	3.2	5	0	1	5	5	5	5	5	5	5	2	3	3	2	2	3	2	3	2	1
323	0	3	12	2	10	4	0	1	5	4	4	4	2	2	2	4	4	4	3	3	3	2	2	2	2
324	1	1	15	2	4	2	0	1	4	4	4	4	4	4	3	1	1	1	2	3	3	2	2	2	2
325	1	1	15	1	2	4	0	0	3	3	3	3	3	3	3	3	3	3	3	3	2	2	2	2	2
326	1	3	15	2	4	2	0	0	4	4	4	4	4	4	4	4	4	4	2	2	2	2	2	3	3
327	0	3	6	2	4	4	0	1	3	3	3	2	1	2	2	2	3	2	2	3	2	1	1	1	1
328	1	3	15	2	10	5	1	1	2	1	4	4	4	2	3	2	3	3	3	3	2	2	2	2	2
329	1	2	9	2	6	5	0	1	4	2	4	4	2	2	4	3	4	4	3	3	2	1	2	1	1
330	1	1	16	3	13.7	2	1	1	5	5	4	4	3	4	4	2	4	4	3	3	3	2	3	1	1
331	0	1	15	1	2	2	0	0	4	4	3	3	3	3	3	3	3	3	3	3	3	2	2	2	2
332	0	2	12	2	5	4	0	1	4	4	3	3	3	3	3	3	3	3	3	3	3	2	2	2	2
333	0	3	9	2	10	7	1	1	4	4	4	4	4	4	4	3	3	3	2	3	3	1	1	1	2
334	1	2	6	2	5	4	0	1	5	3	3	3	4	4	4	3	3	3	2	3	2	2	2	2	2
335	0	3	9	2	10	3	1	1	4	4	4	4	4	4	4	4	4	4	3	3	3	3	3	3	3
336	1	1	12	2	6	3	0	0	4	4	4	4	4	4	4	4	4	4	3	3	3	3	3	3	2
337	0	1	16	1	1.1	3	1	0	5	4	4	3	4	4	4	3	4	3	2	3	3	2	2	1	1
338	0	3	12	2	5	2	0	1	4	3	3	3	2	2	2	2	2	2	3	3	3	1	1	1	1
339	0	3	9	1	3	3	0	1	3	3	3	3	2	2	2	2	2	2	1	2	2	2	1	1	1
340	0	3	12	1	3	1	1	0	4	4	3	3	4	4	5	5	5	3	3	3	3	2	2	1	1
341	1	1	9	2	5	4	0	0	4	3	3	3	3	3	3	3	4	3	3	3	3	1	2	1	1
342	0	3	12	1	2	2	1	1	5	5	5	5	5	5	5	3	2	2	3	3	3	2	2	2	2
343	1	3	6	2	5	4	0	1	4	3	3	2	3	3	3	3	4	3	2	3	3	1	1	1	1
344	0	3	9	2	4	3	0	1	4	4	4	4	4	4	4	3	3	3	2	2	2	2	2	2	1
345	0	1	15	3	17	3	1	0	4	3	3	4	3	3	3	2	2	2	2	3	2	1	1	1	1
346	1	3	12	4	40	4	1	1	4	4	4	4	3	4	4	3	4	3	3	3	3	3	3	2	2
347	1	1	12	2	10	4	0	0	4	4	5	5	4	4	4	3	3	3	2	3	2	2	2	3	3
348	0	2	16	3	15	3	1	1	5	5	5	5	3	3	3	4	4	3	3	3	3	2	2	2	2
349	0	4	19	2	6	3	1	0	4	4	4	3	2	2	1	2	3	3	3	3	3	2	1	1	1
350	0	2	9	2	8	3	0	1	4	4	3	3	3	3	2	4	3	4	3	3	3	1	2	2	1
351	0	3	12	2	10	3	1	1	4	4	4	4	4	3	4	4	4	4	3	3	3	2	2	2	1
352	0	1	15	3	20	6	1	0	3	4	3	5	4	5	5	4	3	3	2	1	1	2	1	1	2
353	0	2	12	2	10	5	1	0	4	4	3	4	4	3	2	2	3	3	2	3	3	2	2	1	1
354	0	3	9	3	11	4	1	1	3	3	3	3	2	3	2	3	3	3	3	3	3	1	1	1	1
355	0	1	16	3	15	3	1	0	4	3	4	3	3	3	3	3	4	3	3	3	2	2	2	2	1
356	0	2	9	2	4	4	0	1	4	4	3	4	3	3	4	4	3	3	3	3	3	2	2	2	2
357	1	1	16	1	0.2	6	0	0	4	4	4	4	4	4	2	4	2	4	3	3	3	2	3	2	1
358	1	1	15	1	3	3	0	0	5	5	5	5	5	5	5	1	1	1	2	3	3	2	2	2	2
359	1	3	15	2	8	4	1	1	3	3	3	3	3	3	3	3	3	3	3	3	3	2	2	2	2
360	1	2	12	3	15	3	0	1	4	3	3	3	2	2	2	2	2	2	2	2	1	1	1	1	1
361	0	4	6	1	3	6	0	1	5	4	4	4	4	4	4	4	3	4	3	3	3	1	2	2	3
362	0	3	12	2	5	1	1	1	4	4	4	4	4	4	4	3	4	4	3	3	2	2	1	1	2
363	0	3	6	1	1	7	0	1	4	3	4	2	2	3	3	3	4	3	3	3	3	1	1	1	1
364	1	3	12	2	10	3	1	1	5	4	3	3	3	4	3	2	2	2	3	3	2	1	1	1	2
365	0	2	15	1	3	5	0	1	3	2	3	3	3	3	3	3	3	2	3	3	3	2	2	2	2
366	1	1	16	2	10	3	0	0	4	4	4	4	4	4	4	4	3	3	3	3	3	2	2	2	1
367	0	3	12	2	6	5	1	1	5	5	3	5	4	4	5	5	5	3	3	3	3	2	2	2	1
368	1	3	12	2	10	3	0	1	4	3	3	5	3	3	5	4	4	4	3	3	3	1	1	1	1
369	1	1	16	4	30	3	1	1	4	3	3	3	3	3	4	4	3	2	3	3	3	2	3	2	2
370	0	3	9	2	10	7	0	1	3	3	3	3	3	3	3	2	2	2	2	3	3	1	1	1	1
371	1	3	9	2	8	5	0	1	3	3	3	4	2	2	2	2	3	2	2	3	2	1	1	1	1
372	1	2	12	2	7	5	0	1	4	3	3	4	4	3	4	3	3	3	2	3	3	1	1	1	1
373	1	2	9	2	5	4	1	1	3	3	3	3	3	2	3	4	4	4	3	3	3	1	1	1	1
374	0	3	9	1	3	3	0	1	4	4	4	4	4	4	4	4	4	4	3	3	3	2	2	2	2
375	0	3	6	2	10	6	0	1	4	4	3	2	2	3	3	4	2	2	3	3	2	1	1	1	1
376	0	1	9	1	1	2	0	0	3	2	3	2	3	3	4	3	2	3	3	1	2	1	2	3	2
377	0	3	15	3	15	4	1	1	5	5	5	5	3	3	4	4	3	4	3	3	3	2	2	2	2
378	1	3	16	3	15	1	1	1	5	5	4	4	4	4	4	4	4	4	3	3	3	2	2	2	2
379	0	1	9	3	15	7	0	1	4	4	4	5	4	4	5	3	3	3	3	3	2	1	2	1	1
380	0	4	9	2	5	2	0	1	4	3	3	4	3	3	3	2	3	2	2	3	3	2	2	2	2
381	0	3	9	2	8.4	6	1	1	4	4	4	4	2	4	4	4	4	4	2	3	3	1	1	1	1
382	1	3	6	2	10	7	0	1	3	3	3	4	4	4	3	3	3	3	1	2	1	1	1	1	1
383	0	1	16	1	3	6	1	0	5	4	3	3	3	3	4	4	5	4	3	3	3	2	2	2	2
384	1	2	16	3	20	3	1	0	2	2	2	3	4	2	2	2	2	2	2	3	2	1	2	1	2
385	1	3	12	3	16	3	1	1	4	3	2	3	3	3	3	3	2	2	2	3	3	2	1	1	1
386	0	1	16	2	5	6	0	0	5	5	5	5	5	5	5	4	3	4	3	3	3	1	1	1	1
387	0	2	19	4	50	6	1	1	5	5	4	4	4	4	4	3	3	3	3	3	3	2	2	2	2
388	1	2	9	4	50	1	1	0	4	4	3	4	3	3	4	3	4	3	2	3	3	1	1	1	1
389	0	1	12	3	20	4	1	0	5	5	3	3	3	3	4	5	5	4	2	3	2	2	2	2	2
390	0	2	12	3	20	1	0	0	4	4	3	4	4	3	4	3	4	4	2	2	2	2	2	2	2
391	1	2	9	2	5	5	0	1	4	4	3	4	5	4	3	4	3	3	3	3	3	1	1	1	1
392	0	3	16	4	150	3	1	1	5	4	4	5	4	5	5	4	4	4	3	3	3	2	2	2	1
393	1	4	9	2	5	3	0	1	4	2	2	2	2	2	2	1	2	2	2	3	1	2	1	1	1
394	0	1	15	1	1	4	1	0	3	4	2	3	1	3	3	1	3	2	2	2	2	2	2	2	2
395	0	3	9	2	5	5	0	1	4	4	4	4	4	4	4	4	4	3	3	3	3	2	2	2	2
396	0	2	15	1	2	4	1	1	3	3	3	3	3	3	3	2	4	2	3	3	3	1	2	2	1
397	1	2	12	2	10	4	0	1	5	4	4	3	3	4	4	4	4	2	1	2	1	2	2	2	2
398	0	2	9	2	4	3	1	0	4	4	3	5	4	4	4	3	3	3	3	3	3	2	1	1	2
399	0	3	6	1	2.5	4	0	1	5	2	2	2	2	2	2	5	4	4	3	3	2	1	2	1	1
400	1	4	6	3	13	5	0	1	4	3	3	3	3	4	4	2	2	2	3	3	3	3	1	1	3
401	1	3	16	2	4	3	1	1	5	5	5	5	5	4	3	3	4	3	3	3	3	1	2	1	1
402	0	4	0	2	5	7	0	1	3	3	3	4	3	3	3	2	3	2	2	3	3	1	1	1	1
403	0	3	9	2	6	0	1	1	4	4	4	4	3	3	4	4	4	4	3	3	2	1	1	1	1
404	1	1	15	3	20	3	1	0	4	3	3	4	4	2	4	3	2	4	3	3	1	1	1	1	2
405	0	2	6	1	3	5	0	1	4	3	3	2	2	2	3	3	4	3	3	3	3	1	1	1	1
406	0	2	12	4	50	3	1	1	4	4	3	4	4	4	4	3	2	2	3	3	3	2	2	2	1
407	1	2	15	3	18	4	1	1	5	4	4	4	3	3	3	4	3	3	3	3	3	1	2	1	2
408	1	2	16	2	8	3	1	1	4	4	4	4	4	4	5	5	5	5	3	3	2	2	2	2	2
409	1	2	9	2	10	3	1	1	5	5	4	5	5	5	5	4	4	4	3	3	3	3	3	3	3
410	1	2	12	2	6	3	1	1	4	4	3	4	5	4	4	3	3	3	3	3	3	1	2	1	1
411	1	4	6	2	5	4	1	1	4	3	3	3	2	3	2	3	3	3	3	3	3	1	1	1	1
412	0	3	9	2	10	3	1	1	4	4	4	4	2	2	4	4	4	4	2	3	3	1	2	1	1
413	0	2	15	2	5	3	1	1	4	4	4	4	4	4	4	4	4	4	3	3	3	3	3	2	3
414	1	3	9	2	5	3	0	1	4	3	4	4	3	3	4	2	2	2	3	3	2	2	3	3	2
415	0	2	6	2	6	5	0	1	5	5	5	5	5	5	5	3	3	3	3	3	3	3	3	3	2
416	1	3	12	2	8	5	1	1	3	3	3	4	4	4	4	4	4	4	3	3	3	2	2	2	2
417	0	3	9	2	10	3	0	1	4	3	2	3	3	3	3	4	3	4	2	3	2	1	1	1	1
418	0	3	15	2	7.5	3	1	1	5	5	5	5	5	5	5	2	2	2	2	3	3	3	3	3	1
419	1	2	12	1	2	4	1	1	3	4	3	2	2	2	3	3	3	3	3	3	3	2	2	3	1
420	0	3	6	3	15	5	0	1	3	3	3	4	3	4	4	3	2	2	1	3	3	1	1	1	1
421	1	3	9	3	20	3	1	1	5	5	5	5	5	5	5	5	5	5	2	2	2	2	1	2	3
422	1	1	16	1	1	4	0	0	5	5	4	4	3	3	3	2	3	3	2	3	2	1	2	2	2
423	1	1	19	4	100	4	1	0	3	3	4	3	3	4	4	3	3	1	1	3	2	2	2	2	2
424	1	1	16	4	45	4	1	0	2	3	2	3	4	5	5	3	3	3	3	3	3	3	3	3	3
425	1	3	9	2	5	3	1	1	4	4	4	5	2	3	3	3	4	3	3	3	3	1	1	1	2
426	1	3	9	2	10	3	0	1	4	2	3	3	2	3	2	3	3	2	3	2	3	1	1	1	1
427	1	4	12	4	50	5	1	0	4	4	4	3	3	3	3	3	4	3	2	3	2	1	1	1	2
428	0	4	16	4	29	4	1	1	3	3	4	2	2	3	2	2	4	2	2	3	3	2	2	2	2
429	0	1	16	1	2	5	1	0	4	4	4	4	4	4	4	2	2	2	3	3	2	2	2	2	1
430	1	1	16	3	15	4	0	0	4	4	4	4	4	4	4	4	3	3	3	3	2	1	1	1	1
431	1	1	16	2	5	5	0	0	4	3	3	4	3	3	4	4	4	4	3	3	2	2	3	2	1
432	0	2	12	1	2	2	1	0	5	3	4	4	4	4	4	3	4	3	3	3	3	2	2	2	2
433	1	3	12	2	4	5	0	1	4	4	3	4	3	4	4	2	2	2	3	3	3	2	1	2	1
434	0	3	16	2	7	5	1	1	3	3	4	4	3	3	3	3	3	3	3	3	3	2	2	2	2
435	1	2	19	3	15	5	1	1	5	5	5	3	3	3	3	3	4	3	2	3	3	1	1	1	1
436	0	3	6	3	20	6	1	1	4	4	4	4	4	4	4	4	2	4	2	3	2	1	1	1	1
437	0	3	6	3	14	5	1	1	3	3	3	3	3	3	3	2	2	2	3	3	3	1	2	1	1
438	1	4	0	2	10	5	1	0	3	3	3	2	2	3	2	2	2	2	1	3	3	1	1	1	1
439	1	2	9	3	20	4	1	1	3	3	3	3	3	3	3	3	3	3	2	2	3	2	2	1	2
440	1	2	9	2	10	2	0	1	5	5	5	5	5	5	5	2	3	2	3	3	2	2	2	1	2
441	1	1	16	2	4	3	0	0	4	4	3	4	3	4	4	4	4	4	3	3	3	2	2	2	2
442	1	3	9	2	5	5	0	1	2	3	5	4	5	3	2	3	3	3	2	2	3	3	3	3	2
443	0	1	16	2	10	3	1	0	4	4	4	4	4	4	4	4	3	3	3	3	3	2	2	2	2
444	1	1	15	2	6	4	1	0	3	2	4	3	3	4	4	5	4	3	2	3	3	2	2	2	2
445	0	1	15	2	10	4	0	0	4	4	4	4	3	3	3	4	3	4	3	3	2	3	2	2	2
446	0	2	12	4	50	1	0	1	3	3	3	3	3	3	3	2	1	2	2	3	3	2	2	2	2
447	1	1	15	2	10	3	1	0	4	5	3	4	4	4	5	3	5	3	2	3	3	1	2	1	1
448	1	2	12	1	2	3	1	1	4	3	3	2	2	2	2	3	3	2	2	3	3	1	1	1	1
449	0	1	15	2	10	4	0	0	4	2	1	2	3	3	2	3	3	2	1	1	2	1	1	1	2
450	1	1	15	2	7	3	0	0	3	2	2	3	2	3	2	3	4	2	2	3	1	1	1	1	1
451	0	2	12	3	16	3	1	1	3	2	3	3	3	3	2	2	3	3	2	3	3	1	1	1	1
452	0	3	19	1	2	6	1	1	3	3	3	3	3	3	3	3	3	3	3	3	3	3	3	3	3
453	0	3	15	2	10	4	1	1	4	4	4	4	4	4	4	3	3	2	3	3	3	1	1	1	2
454	0	1	12	2	10	5	1	0	4	3	3	3	3	3	3	3	3	3	2	3	2	1	2	2	1
455	1	1	15	2	5.5	4	1	1	4	4	4	4	4	4	4	3	3	3	2	3	3	2	2	2	1
456	1	1	15	3	20	5	1	0	3	3	3	3	3	3	3	3	3	3	2	3	3	2	2	2	2
457	0	2	9	1	3	6	0	1	4	4	4	5	4	4	4	2	1	4	3	3	2	3	3	2	2
458	0	3	16	3	20	3	1	1	4	4	4	4	3	4	4	4	4	4	3	3	3	2	2	2	1
459	0	1	15	2	7	4	1	0	5	5	5	5	5	5	5	5	5	5	3	3	3	2	2	2	2
460	1	1	16	1	2	4	1	0	2	2	1	3	2	5	3	3	1	1	3	3	3	2	2	2	2
461	1	1	15	2	5	7	0	0	3	4	3	4	3	3	4	3	4	4	3	3	3	2	2	2	2
462	0	3	12	1	1.2	3	1	0	4	4	4	4	4	4	4	3	4	4	3	3	2	2	2	3	2
463	1	3	9	1	2	7	0	1	4	3	3	3	3	3	4	4	3	3	3	3	2	2	1	1	1
464	1	3	12	2	5	4	0	1	4	4	4	4	3	3	3	3	4	4	2	3	3	2	3	3	2
465	0	3	6	3	11	5	0	0	3	3	3	3	3	3	4	3	3	2	3	3	2	1	1	1	2
466	1	2	16	2	10	2	1	0	3	3	3	3	3	3	3	3	3	3	2	3	2	1	1	1	1
467	0	3	12	2	10	4	1	1	5	5	5	5	5	5	5	2	1	1	3	3	3	2	2	2	1
468	0	1	16	3	20	3	1	0	5	5	3	5	5	5	5	1	1	1	3	3	3	1	1	1	1
469	1	2	12	2	10	3	1	1	4	4	4	4	4	4	4	3	3	3	3	3	3	2	2	2	2
470	0	2	15	3	20	4	1	1	5	5	5	4	5	5	5	4	4	4	2	3	3	2	2	2	2
471	1	2	16	4	25	3	1	1	4	4	4	4	4	4	4	4	4	3	3	3	2	2	2	2	2
472	0	3	9	3	12	5	1	1	4	4	5	5	5	5	5	3	3	2	3	3	3	3	1	1	2
473	0	3	12	4	30	5	1	1	4	4	5	4	4	4	5	4	4	4	3	3	2	3	2	3	2
474	0	2	15	4	40	4	1	1	5	5	4	4	4	4	5	4	4	4	3	3	3	2	2	2	2
475	1	2	15	4	80	4	1	1	4	4	4	4	4	4	4	3	2	3	2	3	3	3	3	2	2
476	0	1	15	2	9	3	1	0	5	5	5	5	5	5	5	3	3	3	3	3	3	2	2	2	3
477	0	2	16	4	50	4	1	1	4	4	4	4	4	3	5	5	5	5	2	2	3	2	2	2	2
478	1	3	16	4	100	3	1	1	4	4	4	4	3	3	3	3	3	3	3	3	3	3	3	3	3
479	1	3	9	2	4	2	1	0	3	3	3	4	3	3	3	3	3	3	2	3	1	1	2	1	1
480	0	3	9	3	20	5	1	1	3	2	2	3	2	3	2	2	1	2	3	3	2	2	3	2	1
481	0	1	16	2	10	4	1	0	3	2	4	4	4	4	4	2	2	2	3	3	3	2	3	3	1
482	0	2	16	4	80	3	1	1	4	4	4	4	3	3	3	3	3	3	3	3	3	3	3	2	2
483	0	1	15	3	12	5	0	0	5	3	2	4	4	4	4	2	4	3	2	3	3	1	1	1	1
484	1	3	6	2	5	3	1	1	4	4	4	4	4	4	4	4	4	4	3	3	3	2	3	2	2
485	0	1	16	4	50	2	1	0	4	3	3	2	3	3	3	3	2	3	2	3	1	3	2	3	3
486	1	2	12	4	30	4	0	1	5	5	5	5	5	5	5	3	4	4	3	3	3	3	3	2	2
487	1	1	15	3	15	4	1	0	5	4	2	4	4	4	4	5	5	4	3	3	2	2	2	2	2
488	1	2	16	3	12	3	1	1	3	4	3	4	4	4	4	2	3	3	3	3	3	2	3	2	1
489	0	1	16	1	1	4	1	0	4	3	3	4	3	3	4	4	4	3	3	3	3	1	1	3	1
490	1	3	6	2	5	3	1	1	3	4	2	3	3	3	3	3	3	2	1	2	1	1	1	1	1
491	0	1	16	3	12	5	1	0	5	5	5	5	5	5	5	5	5	5	3	3	3	1	2	1	2
492	1	2	9	3	15	4	1	1	4	4	3	4	4	4	4	4	4	4	2	3	1	2	2	1	1
493	1	3	9	4	50	4	1	1	3	3	3	4	4	4	4	4	4	3	2	2	2	2	2	2	2
494	0	3	9	1	2	3	1	1	4	4	4	4	4	4	4	2	4	4	3	3	3	2	1	1	2
495	1	1	16	2	10	1	1	0	3	3	3	3	3	3	3	4	4	3	2	3	3	2	2	2	2
496	0	3	12	1	2	5	0	1	4	4	4	4	3	4	4	3	4	4	3	3	3	2	2	2	2
497	1	3	9	2	10	5	0	0	4	3	3	3	3	3	2	3	2	2	3	3	3	1	1	1	1
498	1	3	12	3	20	4	1	1	4	4	4	4	3	4	4	3	3	2	2	3	2	2	2	2	1
499	1	3	9	3	20	4	1	1	4	3	4	4	4	4	4	4	4	4	3	3	3	2	1	1	1
500	1	1	16	3	12	2	1	0	5	5	5	5	4	4	4	3	3	3	3	3	2	2	2	2	2
501	0	4	6	2	8	6	1	1	4	4	3	3	3	3	2	4	3	3	3	3	3	1	1	1	1
502	0	1	9	1	1.3	7	0	0	4	4	4	4	4	4	4	4	3	4	2	3	3	3	3	2	2
503	0	1	15	2	10	5	1	0	4	4	3	3	4	3	3	4	4	4	1	2	3	2	2	2	2
504	0	1	16	2	5	6	0	0	5	4	4	4	4	4	4	3	3	4	3	3	3	3	3	2	2
505	0	2	16	2	6	2	0	1	5	4	3	3	3	3	3	3	4	4	3	3	3	3	1	2	2
506	0	3	12	1	3	5	0	1	3	3	3	3	3	3	3	3	3	3	3	3	2	1	1	1	1
507	1	3	9	4	21	4	0	1	3	3	3	3	3	3	4	3	4	3	2	3	3	2	2	2	1
508	0	4	9	2	6	5	0	1	4	4	3	3	3	4	3	3	4	4	3	3	2	2	2	2	2
509	0	2	12	2	7	3	0	1	4	5	5	5	5	5	5	2	5	5	3	3	3	3	3	3	3
510	1	4	6	2	5	4	0	1	3	3	4	3	3	3	4	1	2	3	2	3	3	1	1	1	1
511	1	3	12	2	4	4	0	1	4	4	4	4	4	4	4	5	5	5	3	3	2	2	2	2	2
512	1	4	9	2	5	4	0	1	4	3	3	2	2	2	2	2	2	2	2	3	3	2	1	1	2
513	1	2	15	2	10	7	0	0	4	2	2	4	5	5	5	2	3	4	2	3	3	2	2	2	2
514	1	1	15	2	8	2	1	0	5	5	5	5	5	5	5	3	3	3	3	3	3	2	2	2	2
515	0	2	9	2	8	4	0	1	4	3	3	3	3	3	4	2	3	3	3	3	3	1	1	1	1
516	1	3	6	2	6	3	0	1	3	3	3	4	4	4	4	3	3	2	3	3	2	3	1	1	1
517	0	3	9	2	10	5	1	1	4	2	3	3	3	3	2	3	3	3	2	3	3	1	1	1	1
518	0	3	9	1	3	5	1	1	3	3	3	3	3	3	3	3	3	4	3	3	3	3	3	2	1
519	1	2	6	2	9	5	1	1	3	3	3	4	4	3	4	3	3	3	3	3	2	1	1	1	1
520	1	1	15	3	20	5	1	0	4	3	4	3	3	5	4	5	4	4	2	1	1	1	2	1	1
521	1	1	15	1	1	4	0	0	3	3	3	3	3	2	2	3	3	3	2	3	2	2	2	2	2
522	1	1	16	2	8	3	1	0	4	4	4	2	2	2	4	2	2	4	2	2	2	2	2	2	2
523	0	3	12	3	18	4	1	1	3	2	3	2	2	3	2	2	3	2	2	3	2	1	1	1	1
524	0	2	12	2	5	7	0	0	4	3	3	3	3	4	4	4	3	3	3	3	3	2	1	2	2
525	1	3	12	2	5	4	0	0	3	3	3	5	3	3	3	2	5	4	3	3	3	1	1	2	1
526	0	1	9	2	10	1	0	0	3	3	3	3	3	3	3	3	3	3	2	3	3	1	1	1	1
527	0	2	9	2	10	3	0	1	4	4	2	4	2	3	2	2	2	2	2	3	2	1	1	1	1
528	1	3	9	2	10	4	1	1	4	4	4	4	4	4	4	4	4	2	3	3	3	2	2	1	1
529	1	1	16	2	5	6	0	1	5	5	5	2	2	2	2	4	4	4	3	3	3	1	1	1	1
530	0	1	16	3	15	6	1	0	5	5	5	5	3	3	3	3	3	4	2	3	3	1	1	1	1
531	0	3	9	4	25	3	1	1	4	4	3	4	3	3	4	3	3	3	3	3	3	2	3	2	2
532	0	1	16	3	20	6	0	0	4	4	4	4	3	3	3	4	4	4	3	3	2	2	3	2	2
533	1	1	16	2	10	3	1	0	5	3	5	3	3	4	4	4	4	2	3	3	3	2	2	2	2
534	0	2	9	2	10	5	0	1	4	4	4	4	3	3	3	4	2	3	3	3	3	1	1	1	1
535	1	1	12	2	10	1	1	0	3	2	3	3	2	3	3	2	4	2	3	3	3	2	2	2	2
536	0	3	6	2	5	3	1	1	3	2	2	3	2	2	3	2	2	1	2	3	3	1	1	1	1
537	1	3	12	2	5	5	0	1	4	4	4	3	3	3	3	3	3	3	2	3	3	2	2	2	2
538	0	2	16	1	3	7	1	1	4	4	4	4	3	3	3	1	4	3	2	3	3	1	2	2	2
539	0	2	16	3	20	2	1	0	5	5	5	5	5	5	5	4	3	3	3	3	3	2	2	2	2
540	0	1	16	3	20	5	1	1	4	4	4	4	4	4	4	2	2	4	2	2	2	2	2	2	2
541	0	1	12	1	3	7	0	1	4	3	3	4	3	3	3	2	3	2	2	3	3	1	1	1	1
542	1	2	12	2	5	4	0	1	5	5	3	3	3	3	3	3	2	2	2	3	3	2	2	2	2
543	1	1	16	2	10	3	1	0	4	4	3	3	3	4	4	3	2	2	2	3	2	2	2	2	2
544	0	3	16	2	8	3	1	1	4	4	4	3	3	3	3	4	4	3	3	3	3	2	2	2	2
545	1	3	6	2	8	5	0	1	3	3	3	4	4	4	4	2	3	4	2	2	2	3	2	1	1
546	0	2	15	2	10	4	1	1	4	3	3	2	3	3	2	4	3	3	3	3	3	1	1	1	1
547	0	3	9	2	5	5	0	1	4	4	3	4	4	4	4	3	4	3	3	3	3	2	2	2	2
548	0	2	16	2	5	4	0	1	4	4	4	4	3	3	4	4	3	3	2	3	3	1	1	2	2
549	1	2	6	2	4	2	0	1	4	4	5	5	4	4	5	2	3	3	2	3	2	1	1	1	2
550	1	2	12	3	20	4	0	1	5	5	5	5	3	3	3	4	4	4	2	2	1	2	1	2	3
551	0	3	12	2	5	6	0	1	4	4	4	4	4	4	3	3	3	3	2	3	2	2	2	2	2
552	1	3	16	2	10	3	1	1	4	4	4	4	3	3	3	4	3	3	3	3	3	1	2	1	1
553	0	3	6	3	17.8	6	0	1	3	3	3	2	3	3	3	3	3	3	3	3	3	1	1	1	1
554	0	1	15	3	12	5	1	0	4	3	3	4	4	4	4	3	3	3	3	3	2	1	2	1	1
555	0	3	12	3	15	3	1	1	4	4	4	3	3	3	3	1	3	2	2	2	3	1	1	1	1
556	0	1	16	2	10	5	1	0	5	3	3	3	3	3	3	3	3	3	3	3	3	1	2	1	1
557	0	2	16	2	10	3	1	1	5	5	5	5	5	5	5	5	5	5	3	3	3	2	2	2	2
558	1	1	15	4	25	4	1	0	5	5	5	5	5	5	5	4	5	5	3	3	3	3	3	3	3
559	1	1	15	2	5	4	1	1	4	4	3	4	3	4	4	3	3	4	3	3	3	2	2	2	2
560	1	2	9	3	16	4	1	1	3	3	3	4	4	4	4	3	3	2	3	3	2	1	2	2	2
561	1	2	15	2	10	2	1	1	3	4	4	2	2	2	2	4	2	2	2	3	2	1	1	1	1
562	0	1	16	2	5	4	0	0	4	3	4	3	4	5	3	3	2	2	2	2	3	1	3	3	1
563	0	3	12	2	10	3	0	1	4	4	4	4	4	4	4	3	4	3	2	2	2	2	2	2	1
564	0	1	16	2	10	3	1	0	4	4	4	3	3	3	3	4	4	4	3	3	3	2	2	2	1
565	0	4	0	2	5	6	0	1	3	3	3	3	4	4	3	2	2	2	3	3	3	2	1	1	1
566	0	4	0	1	3	2	0	1	4	4	4	5	5	5	5	4	4	3	3	3	3	2	1	1	1
567	0	3	9	3	12	4	0	0	4	4	3	3	3	3	3	4	4	4	3	3	2	1	1	1	1
568	0	3	16	2	5	3	1	1	5	5	4	3	5	4	4	5	5	5	3	3	3	2	3	3	1
569	1	2	19	4	26	3	1	0	5	5	5	5	5	5	5	5	5	5	3	3	3	3	3	3	3
570	1	3	16	2	10	2	0	0	5	5	4	4	4	2	2	4	3	4	2	3	2	2	2	2	2
571	1	1	16	1	3	4	0	0	4	3	3	3	3	3	3	3	4	3	3	3	2	1	1	1	1
572	0	3	9	3	15	1	1	1	4	4	4	4	4	3	3	3	4	3	3	3	3	2	2	1	1
573	1	4	9	3	14	5	1	1	3	3	3	3	3	3	2	4	3	3	3	3	3	1	1	1	1
574	1	3	9	1	2	4	0	1	4	3	3	3	3	3	4	3	3	4	2	3	3	1	1	1	1
575	0	2	16	3	19.8	4	1	1	4	4	3	4	4	3	4	4	4	3	3	3	2	1	1	1	1
576	1	2	9	2	10	3	1	1	5	5	3	3	3	3	3	4	3	3	3	3	3	1	1	1	1
577	0	1	15	1	3	6	0	1	4	3	4	4	4	4	4	3	3	3	3	3	3	2	2	2	1
578	0	1	12	2	8	3	1	1	3	3	3	3	3	3	4	3	4	3	3	3	3	2	2	2	2
579	1	2	6	1	3	4	0	0	5	5	5	5	5	5	5	5	5	5	1	1	1	1	1	1	1
580	0	1	16	1	3	5	0	0	4	4	4	4	4	4	4	2	2	2	2	2	2	1	1	1	1
581	0	2	16	3	20	3	1	0	4	4	3	4	4	4	4	4	4	4	2	3	3	1	2	1	2
582	1	1	15	2	6	7	0	1	4	4	4	4	4	3	1	1	1	1	2	3	3	1	2	1	1
583	1	2	9	1	1	3	0	1	3	3	3	3	3	3	3	3	3	3	3	3	3	2	2	2	2
584	1	3	9	2	8	5	0	1	4	3	4	4	2	3	2	4	2	2	3	3	3	1	2	1	1
585	0	3	6	3	20	6	0	1	3	3	3	3	3	3	4	2	2	2	1	2	3	1	1	1	1
586	0	3	16	3	20	3	1	1	4	3	4	5	4	3	3	3	4	3	2	3	3	1	2	1	1
587	1	1	12	2	10	2	1	1	2	2	2	2	4	4	3	2	2	2	1	3	3	1	1	1	1
588	1	1	16	1	3	3	0	0	4	3	3	5	3	3	3	4	5	3	3	3	3	2	1	1	1
589	0	1	16	3	18	4	1	0	4	4	4	4	4	3	4	3	3	4	2	2	2	2	2	2	2
590	1	1	16	4	30	4	1	0	5	5	5	5	4	3	4	2	2	2	3	3	3	2	2	2	2
591	0	4	12	3	15	4	0	1	4	4	4	4	4	4	3	4	4	2	3	3	3	2	1	2	2
592	1	3	6	3	17	5	0	1	4	3	3	4	3	3	3	4	2	4	3	3	3	1	1	1	1
593	0	3	9	3	12	4	1	1	3	4	3	4	3	3	3	4	2	2	3	3	3	1	1	1	1
594	1	3	9	2	6	6	0	1	4	3	4	4	3	3	3	3	3	3	3	3	2	3	2	2	2
595	1	2	9	2	10	4	1	1	5	4	4	3	3	4	4	4	4	4	3	3	3	1	2	2	1
596	0	1	16	2	8	4	1	0	3	4	3	3	4	4	3	3	4	3	3	3	3	2	1	2	1
597	0	1	16	2	10	7	0	0	4	4	4	3	3	4	4	2	2	2	3	3	2	2	2	2	2
598	1	1	16	4	30	4	1	1	5	5	4	4	4	4	4	4	3	4	2	3	1	2	2	2	2
599	0	2	12	4	24	1	1	1	5	5	5	4	5	5	5	4	4	4	3	3	3	1	1	1	1
600	1	1	12	3	20	4	1	0	5	5	5	5	4	4	5	4	3	3	3	3	2	2	1	2	2
601	0	1	16	4	30	3	1	0	5	5	5	5	5	5	5	4	4	4	3	3	3	2	2	2	2
602	1	3	16	3	15	4	1	1	4	4	2	4	2	2	2	3	4	2	3	3	3	2	2	2	2
603	0	3	9	1	3	7	0	1	4	3	3	2	2	2	2	3	4	4	3	3	3	1	1	1	1
604	1	1	15	4	50	3	1	0	3	3	3	3	3	3	3	3	3	3	2	2	2	2	2	2	2
605	1	2	16	3	20	3	1	1	3	3	3	4	3	3	3	2	2	2	2	3	2	1	2	1	1
606	1	3	6	2	10	4	0	1	4	4	3	3	3	3	3	3	3	3	2	3	3	1	1	1	1
607	1	1	15	2	7	3	1	0	4	4	3	2	2	2	3	4	3	2	3	3	3	1	2	1	1
608	1	4	12	2	7	4	1	1	4	4	4	3	3	3	4	4	3	4	3	3	3	1	1	1	2
609	0	1	16	3	20	3	1	0	4	4	3	3	3	3	4	3	3	4	3	3	3	1	2	2	1
610	1	2	9	2	10	4	1	1	3	3	3	3	3	3	4	3	3	3	3	3	2	1	1	1	1
611	0	2	15	2	8	7	1	1	4	3	3	4	4	3	4	4	4	4	2	3	3	2	2	1	2
612	0	2	9	2	5	4	1	1	4	4	3	3	1	3	3	3	3	3	3	3	3	3	3	3	2
613	0	2	9	2	5	5	0	1	4	4	4	4	4	4	4	4	2	4	2	3	3	2	2	1	1
614	0	2	15	1	2	2	1	1	4	4	4	4	4	4	4	3	3	3	3	3	3	3	3	3	2
615	0	1	16	3	20	4	1	0	5	5	5	4	4	4	4	4	4	4	3	3	3	2	2	2	2
616	0	3	16	3	16	4	1	1	5	5	5	5	2	4	5	4	5	5	3	3	2	1	2	2	1
617	0	1	19	1	2	2	1	0	5	5	5	5	5	5	5	4	4	4	3	3	3	2	2	2	2
618	0	3	12	3	12	1	1	1	5	5	4	4	4	4	4	3	4	4	3	3	1	1	1	1	1
619	1	1	16	2	10	3	1	0	3	3	3	3	2	2	3	2	4	2	3	3	3	1	1	1	1
620	1	3	6	2	5	3	0	1	4	4	4	4	4	4	3	3	3	3	2	2	2	2	1	2	2
621	0	1	19	2	10	3	1	0	4	4	4	3	4	4	4	5	5	5	3	3	3	2	3	2	2
622	0	1	12	1	2	3	0	0	5	4	4	2	2	3	3	2	4	3	3	3	3	1	1	1	2
623	0	1	16	3	14	3	1	0	4	4	4	4	4	4	4	3	4	3	3	3	3	3	3	2	3
624	0	1	12	3	20	5	0	0	3	4	4	3	3	5	4	2	3	3	2	2	1	2	1	1	1
625	1	2	12	2	10	1	1	1	4	2	1	4	4	2	4	2	3	2	3	3	3	3	3	2	1
626	1	4	9	1	3	2	0	1	5	4	3	4	2	1	1	4	4	4	2	2	2	1	1	1	1
627	1	3	12	2	4	4	0	1	5	5	5	5	3	3	3	3	3	4	2	3	2	1	1	1	1
628	0	1	15	2	10	3	0	0	5	5	5	5	5	3	3	3	3	3	2	2	2	2	2	2	2
629	1	2	16	4	40	6	1	1	5	4	4	4	4	4	4	4	4	3	3	3	3	2	2	2	2
630	0	2	12	2	10	4	1	1	5	4	4	5	3	4	4	5	4	5	3	3	3	3	2	2	2
631	0	3	9	1	3	3	1	1	4	4	4	5	3	3	4	3	4	3	1	3	3	2	2	2	2
632	1	1	16	1	3	4	1	0	4	4	3	3	3	3	3	3	3	3	2	3	3	2	2	2	2
633	1	1	16	3	20	1	1	0	4	4	4	4	4	4	3	3	4	4	2	2	2	2	2	2	2
634	0	2	15	1	2	6	1	1	4	4	4	4	4	4	4	3	2	2	2	3	2	1	2	1	1
635	1	3	12	3	18	4	1	1	3	3	3	3	2	3	3	4	2	3	3	3	3	2	1	1	1
636	0	2	12	3	16	5	1	1	4	4	4	3	3	3	3	3	3	3	3	3	3	1	1	1	1
637	0	2	15	4	25	4	1	1	3	3	3	3	3	3	3	4	4	3	3	3	3	1	2	1	1
638	0	2	12	3	15	3	1	1	4	3	4	4	4	4	4	3	4	2	3	3	3	1	2	2	1
639	1	3	15	3	20	3	0	1	4	4	4	5	3	4	3	4	4	3	3	3	3	2	2	2	2
640	0	1	15	3	17	4	1	0	4	4	3	2	3	3	4	3	3	3	3	3	3	1	2	1	2
641	1	4	0	3	18	6	0	1	3	3	3	4	3	3	4	3	3	3	2	3	3	1	1	1	2
642	0	1	16	1	3	1	1	0	5	3	3	3	3	3	3	4	4	4	3	3	3	2	2	2	2
643	1	4	12	2	6	1	1	1	4	4	4	2	4	3	3	4	5	4	3	3	3	1	1	1	1
644	0	3	6	1	2	5	0	1	3	3	3	3	3	3	3	3	4	4	3	3	3	1	1	1	1
645	0	2	16	2	6	4	1	0	5	5	5	5	4	4	4	2	2	4	3	3	3	1	2	2	2
646	1	2	16	2	5	6	1	1	3	3	3	4	4	4	4	3	3	4	3	3	3	1	2	1	1
647	0	1	16	3	20	5	0	0	4	4	2	1	3	3	4	2	2	4	2	3	3	1	1	1	1
648	0	1	16	3	16	3	1	0	4	4	4	3	4	4	4	3	3	2	3	3	3	3	3	2	1
649	0	3	6	2	4.5	4	0	1	2	2	3	4	1	2	2	2	3	2	2	3	1	1	1	1	1
650	0	2	12	2	10	3	1	1	3	3	3	2	3	3	2	3	3	3	3	3	3	1	1	1	1
651	1	3	12	4	50	3	1	1	4	4	4	4	4	4	4	4	4	3	3	3	3	3	3	2	3
652	1	2	12	2	9	4	0	1	4	5	4	4	3	4	3	4	2	3	3	3	3	2	2	2	2
653	0	3	16	3	15	3	1	1	5	5	5	5	3	3	5	3	3	3	2	3	3	1	2	2	1
654	0	1	15	3	15.6	4	1	1	5	5	5	5	4	5	3	5	4	2	3	3	3	1	1	1	1
655	1	2	15	2	7	3	1	0	5	5	5	3	3	3	3	2	1	5	2	2	2	2	2	2	2
656	0	3	16	2	10	4	1	1	4	4	2	4	3	3	4	2	2	2	3	3	3	2	2	2	2
657	0	2	16	4	100	7	1	0	5	5	3	5	3	3	5	5	5	4	2	3	3	1	1	1	1
658	0	1	16	3	18	3	1	1	4	4	3	3	4	4	4	4	4	4	3	3	2	2	1	1	1
659	1	3	12	2	8	3	1	1	4	3	3	4	3	4	3	3	3	2	3	3	2	1	1	1	1
660	1	3	12	1	2	3	1	1	4	4	3	3	3	3	3	4	4	3	3	3	3	1	2	1	1
661	0	2	16	3	20	2	1	0	4	2	2	3	4	4	3	2	3	3	2	3	3	1	1	1	1
662	0	2	16	4	30	5	1	1	4	3	3	3	3	3	3	4	4	3	3	3	2	2	2	1	1
663	0	2	15	1	2	6	1	1	4	4	4	4	4	4	4	3	3	3	3	3	2	2	2	2	2
664	0	4	9	2	7	2	1	1	4	2	3	4	3	3	3	2	2	3	3	3	3	2	1	1	2
665	0	2	16	2	10	2	1	0	5	5	5	5	5	5	5	5	4	4	3	3	2	2	2	2	2
666	0	2	15	3	15	3	1	1	4	3	3	3	3	4	4	3	4	3	3	3	2	2	2	1	2
667	0	2	16	4	30	5	1	1	5	5	4	4	2	4	4	2	2	4	3	3	3	2	2	2	2
668	1	3	9	1	2	5	0	1	3	3	3	2	2	2	3	3	4	3	3	3	3	1	1	1	1
669	1	3	9	1	3	3	0	1	2	3	3	3	2	2	2	2	2	2	2	3	1	1	1	1	1
670	0	1	16	2	9	2	1	0	3	4	2	4	4	3	3	2	3	4	2	3	2	2	2	2	2
671	0	1	19	4	45	5	1	0	4	4	4	4	3	3	3	4	4	3	3	3	3	2	2	2	1
672	0	1	16	2	6	1	1	0	4	4	4	4	3	4	4	2	3	2	2	3	3	2	2	2	2
673	0	1	16	3	20	5	1	0	5	3	3	5	4	4	4	2	2	3	3	3	3	1	2	2	2
674	0	1	15	2	10	3	1	0	4	3	4	4	4	4	4	3	4	3	3	3	3	2	2	2	2
675	0	1	16	2	10	4	1	0	4	4	3	3	3	3	3	3	3	3	3	3	3	2	2	2	2
676	1	3	9	1	1.5	3	1	1	4	3	3	3	3	3	4	2	4	2	3	3	3	2	2	2	2
677	1	2	15	2	10	2	0	1	4	4	3	2	3	4	4	3	2	4	3	3	2	3	3	2	2
678	0	2	16	4	30	3	1	0	3	3	3	3	3	3	3	3	3	3	3	3	3	1	1	1	1
679	1	3	12	2	10	1	1	1	4	4	4	3	2	2	2	4	4	3	2	3	3	1	1	1	1
680	1	3	6	1	2.5	5	0	1	5	5	5	5	5	5	5	2	2	2	2	3	2	2	2	2	1
681	0	3	6	3	20	7	0	1	5	5	5	5	5	5	5	4	4	5	1	1	2	2	2	2	2
682	0	3	6	1	3	5	0	1	3	3	3	2	2	3	3	3	4	3	3	3	3	1	1	1	1
683	0	2	12	1	3	5	0	1	4	2	2	3	4	1	2	4	2	5	3	2	2	2	2	2	3
684	1	3	9	1	3	6	0	1	4	4	4	4	4	4	4	3	3	3	2	3	3	2	2	2	1
685	1	3	9	3	12	3	1	1	5	5	5	5	3	3	5	3	3	3	3	3	2	1	1	1	2
686	0	3	6	2	7	3	1	1	3	3	3	3	3	3	3	3	2	3	3	3	3	1	1	1	1
687	0	2	19	4	35	4	1	0	4	3	4	3	3	3	3	4	4	4	2	3	3	1	1	1	1
688	0	3	6	3	12	2	1	1	4	3	3	4	3	4	3	3	3	3	3	3	3	1	1	1	1
689	1	1	16	3	16	3	1	1	4	4	4	4	3	3	4	5	4	4	3	3	3	2	2	1	1
690	1	3	12	1	3	5	0	1	4	5	4	3	2	1	5	4	3	2	2	2	3	2	2	3	3
691	1	4	9	4	35	5	1	0	4	3	4	4	4	4	4	4	4	4	3	3	3	1	1	1	1
692	1	3	6	3	14	4	1	1	4	3	3	4	3	4	4	3	3	3	2	3	3	1	1	1	1
693	0	2	9	1	2	5	1	1	5	5	3	5	5	5	5	5	5	5	3	3	3	1	2	2	1
694	1	3	6	2	9	5	0	1	5	5	5	5	3	4	5	3	3	3	1	3	3	1	1	1	1
695	0	3	16	4	30	3	1	1	4	4	4	4	4	3	4	4	4	4	3	3	3	1	1	1	1
696	1	4	9	2	7	6	1	1	3	2	2	2	3	3	2	2	4	3	3	3	3	1	1	1	1
697	1	1	15	2	5	4	0	0	3	4	2	5	5	4	4	2	4	4	3	2	2	2	3	1	2
698	0	2	12	2	5	7	1	1	4	4	3	4	5	5	5	2	4	3	3	3	3	2	2	2	2
699	0	1	16	3	15	4	1	0	4	3	3	3	3	4	3	3	3	3	3	3	2	1	1	1	1
700	0	2	15	4	50	5	1	1	5	5	5	5	4	4	3	4	4	4	3	3	2	1	1	1	2
701	1	2	9	2	8.4	3	1	1	4	3	3	3	4	4	4	3	3	2	2	3	3	2	3	1	1
702	1	2	19	4	25	3	1	1	4	4	3	3	2	4	2	4	4	3	2	3	3	3	3	2	2
703	1	2	16	4	25	4	1	1	5	4	3	4	2	3	3	5	4	5	3	3	3	1	2	2	2
704	1	1	15	3	13	3	1	0	4	4	4	4	3	4	3	3	3	3	2	2	2	2	2	2	2
705	0	1	16	1	0	4	1	0	4	4	4	4	4	4	4	3	3	3	2	3	3	2	2	2	2
706	1	3	12	3	18	3	1	1	4	4	3	3	4	4	4	3	2	3	3	3	3	2	2	1	2
707	1	4	0	1	1	7	0	1	4	3	3	2	3	3	2	3	3	3	3	3	2	1	1	1	1
708	0	1	16	1	1	6	1	0	4	4	4	4	4	4	4	2	4	2	3	3	3	2	2	1	1
709	0	1	16	2	10	3	1	0	5	4	5	5	2	3	5	4	4	4	2	3	2	2	2	2	2
710	1	1	16	2	6.7	6	0	0	4	4	4	4	2	2	4	3	3	2	3	3	3	2	2	2	1
711	0	4	0	1	1	7	0	1	4	3	3	3	3	3	3	4	4	3	3	3	2	1	1	1	2
712	0	3	6	1	2	5	0	1	4	3	4	3	3	3	3	4	3	3	3	3	1	1	1	1	1
713	1	3	6	1	3	3	0	1	3	3	3	3	3	3	3	3	3	3	3	3	2	2	1	1	1
714	1	1	16	4	30	5	0	0	4	4	3	3	2	4	4	2	4	3	3	3	3	1	3	1	1
715	0	1	16	2	9.9	3	1	0	4	4	4	4	4	4	4	2	3	3	3	3	3	2	2	2	2
716	1	3	12	2	6	3	1	1	3	3	3	3	3	3	2	3	4	3	3	3	3	2	2	2	2
717	0	1	15	3	15	4	0	0	3	3	3	3	3	4	4	4	4	3	3	3	3	1	2	1	1
718	1	3	19	3	20	3	1	1	4	3	3	5	4	4	4	3	4	3	3	3	3	1	1	1	1
719	0	1	16	3	15	3	1	0	5	5	5	5	4	5	5	2	3	3	2	3	2	2	2	2	2
720	1	1	15	3	20	3	1	0	3	3	4	2	3	3	3	2	3	2	2	3	3	2	1	1	1
721	1	2	16	3	12	3	1	1	4	3	3	4	3	4	3	3	3	3	2	3	1	1	1	1	1
722	0	2	16	2	5	3	0	0	4	4	4	5	3	3	3	2	3	3	3	3	3	3	3	3	2
723	1	3	16	4	22	3	1	1	4	3	3	3	3	3	3	4	4	3	3	3	3	2	2	2	1
724	0	3	6	1	1	3	0	1	4	3	3	3	3	3	3	4	4	3	2	3	3	1	1	1	2
725	1	3	9	2	9	5	0	1	2	2	3	3	3	3	3	4	3	3	3	3	3	1	1	1	1
726	1	1	15	2	10	2	1	1	3	3	3	3	3	3	3	3	3	3	2	2	2	2	2	2	2
727	0	1	15	2	10	3	0	0	4	4	4	5	4	5	4	4	3	4	2	1	1	3	1	2	2
728	1	1	9	1	1	3	0	0	4	2	3	3	2	2	2	4	4	4	2	3	2	1	2	2	2
729	0	1	15	1	1.6	4	1	1	3	3	3	3	4	4	4	4	4	4	3	3	3	2	3	2	2
730	0	1	16	2	5	4	0	0	5	5	5	2	2	2	2	3	4	4	3	3	1	2	1	2	2
731	0	1	16	4	50	6	1	0	3	3	4	4	4	3	4	4	4	4	3	3	3	2	2	2	2
732	0	3	9	2	3.6	4	0	0	4	3	3	3	3	3	3	5	5	5	2	2	2	1	1	1	1
733	1	2	19	2	5	3	1	0	4	4	4	4	3	3	3	4	3	3	2	3	3	1	3	1	1
734	0	3	15	4	80	3	1	1	3	4	3	4	3	3	4	4	4	4	3	3	3	2	2	2	2
735	1	3	6	2	7	4	0	1	5	5	3	3	3	3	2	3	4	3	2	3	1	1	1	1	1
736	0	1	16	3	12	3	0	0	4	4	4	4	4	3	4	4	4	3	3	3	3	2	2	2	2
737	0	3	12	1	2	3	0	1	4	4	4	4	3	4	4	4	3	3	2	3	3	2	1	1	1
738	0	1	16	3	14	3	0	0	3	3	3	3	3	3	3	3	3	3	3	3	3	2	2	2	2
739	0	1	19	4	35	3	1	0	3	3	4	5	5	5	5	4	4	3	3	3	3	1	2	1	2
740	0	2	12	2	8	3	0	1	5	5	5	5	5	5	5	4	3	3	3	3	3	2	2	2	2
741	0	1	16	3	20	3	1	1	5	3	3	3	3	3	3	3	3	3	2	3	3	2	2	2	2
742	0	2	15	4	200	4	1	1	4	4	3	5	4	4	4	2	4	3	3	3	3	2	1	2	2
743	0	1	15	2	10	2	1	0	5	5	5	5	1	2	3	5	2	4	3	3	3	1	1	1	3
744	1	2	12	2	5	3	0	1	4	4	4	4	4	4	4	4	4	4	2	3	3	2	2	2	1
745	0	2	16	3	20	3	1	1	5	5	5	3	3	3	3	3	3	3	2	3	3	1	2	2	2
746	0	2	15	3	20	5	1	1	4	4	4	4	4	4	4	5	4	4	3	3	3	1	2	2	1
747	1	1	16	3	20	3	1	0	3	3	3	3	3	3	3	3	3	3	2	2	2	2	2	2	2
748	0	1	16	1	2	2	1	0	4	4	4	4	4	4	3	3	3	3	3	3	2	2	2	2	2
749	0	1	16	2	10	4	1	0	5	5	5	5	5	5	5	4	4	4	3	3	3	2	2	1	1
750	0	2	15	2	10	5	1	0	3	2	2	5	3	4	5	3	4	4	2	3	3	2	2	3	2
751	0	2	12	4	50	3	1	0	4	4	3	4	2	3	3	3	3	3	3	3	2	1	2	2	1
752	0	3	9	2	5	3	1	0	4	4	4	4	3	4	5	4	4	4	3	3	3	1	1	1	1
753	1	2	12	2	10	4	1	1	5	5	5	5	5	5	5	4	4	4	3	3	3	3	3	2	2
754	0	4	9	2	5	3	0	1	4	3	5	3	3	3	4	2	3	2	3	3	2	1	1	1	1
755	0	3	15	3	13	3	0	1	4	4	4	4	4	4	4	2	4	4	3	3	3	2	3	2	1
756	0	1	15	2	10	4	0	1	5	5	3	4	4	4	4	4	3	3	3	3	3	2	2	2	2
757	0	3	12	2	7	3	1	1	4	3	4	3	3	3	3	3	2	3	2	3	2	2	2	2	1
758	0	4	6	1	1	5	0	1	4	3	4	3	3	3	3	4	2	2	2	3	1	1	1	1	1
759	0	2	16	2	10	4	1	1	4	3	3	3	3	3	3	3	3	3	2	3	2	1	1	1	1
760	1	1	16	4	30	4	1	0	4	3	2	2	3	2	2	3	3	2	3	2	3	1	1	1	1
761	1	3	6	1	1	5	0	1	5	5	5	5	5	5	5	5	5	5	3	3	3	2	2	2	1
762	0	1	15	1	3	4	1	0	4	3	3	4	4	4	4	4	2	4	2	3	3	2	2	2	2
763	1	2	12	2	5	1	1	0	4	4	4	5	2	2	5	3	3	3	3	3	2	2	2	2	2
764	1	1	19	3	11	7	1	0	5	5	5	5	5	4	4	4	4	3	2	2	2	2	2	2	2
765	1	2	15	4	25	5	1	1	4	3	3	3	3	3	3	3	3	3	3	3	3	1	1	1	2
766	0	1	16	2	10	3	0	0	4	4	4	3	3	3	3	3	4	3	3	3	3	1	1	1	1
767	0	2	6	2	10	3	1	0	4	4	4	4	4	4	4	4	4	4	3	3	3	3	3	3	2
768	0	1	15	4	40	3	1	1	5	5	5	5	5	5	5	4	4	4	3	3	3	2	3	2	2
769	0	1	12	2	8	3	1	1	5	5	5	5	5	5	5	3	4	4	3	3	3	2	2	2	2
770	1	1	12	2	10	7	0	0	3	3	3	3	3	3	3	3	3	3	2	3	3	2	2	2	2
771	0	3	12	3	20	4	1	1	4	5	4	4	5	4	4	3	3	4	3	3	2	2	2	1	2
772	1	3	16	3	16	3	0	1	5	4	4	2	3	3	3	5	2	2	3	3	3	1	3	1	1
773	0	1	16	2	5	4	1	0	4	3	4	3	2	3	2	3	3	2	2	3	3	1	1	1	1
774	0	4	6	4	30	4	1	1	4	4	3	3	4	4	3	2	2	2	3	3	3	1	1	1	1
775	0	2	15	3	20	7	1	1	5	5	5	5	3	3	5	3	4	3	3	3	3	2	1	1	1
776	0	3	16	2	10	2	1	0	2	3	3	2	4	2	2	2	3	3	2	3	3	3	3	3	3
777	1	3	12	1	0.5	4	1	1	5	5	4	3	3	3	3	4	4	4	3	3	3	2	1	1	1
778	1	3	15	4	100	6	1	1	5	5	5	5	5	5	5	5	5	4	3	3	3	3	3	3	3
779	0	2	12	2	10	4	0	1	3	4	3	4	3	2	3	3	3	3	3	3	3	2	2	2	2
780	0	3	15	4	30	3	1	1	5	4	3	4	3	3	3	4	3	3	2	3	3	1	1	1	1
781	1	3	12	4	24	3	1	1	4	4	4	4	4	4	3	3	3	3	2	3	3	1	1	1	1
782	1	3	16	3	20	4	1	1	5	5	3	1	1	1	4	5	5	5	3	3	3	1	2	2	1
783	1	1	15	2	8.4	4	1	0	3	2	3	3	4	2	3	3	3	3	2	3	1	1	2	1	1
784	1	3	9	2	5	4	0	1	3	3	3	4	4	4	4	3	3	3	2	3	3	1	1	1	1
785	0	2	16	2	10	4	1	1	4	4	3	3	3	4	3	4	4	4	3	3	3	3	3	2	2
786	1	1	15	3	15	3	1	0	4	3	3	4	3	4	4	3	3	3	3	2	3	1	2	2	2
787	1	3	6	2	10	3	0	1	4	3	5	5	5	3	4	4	3	2	2	2	3	1	1	2	1
788	0	2	12	4	22	4	1	1	3	2	3	2	3	4	2	4	3	2	3	3	3	2	2	1	1
789	1	1	16	1	2	5	0	0	3	3	1	3	2	5	1	4	2	4	2	2	2	2	2	3	3
790	0	1	16	4	25	3	1	0	4	4	3	2	1	3	3	2	4	3	3	3	3	2	2	2	2
791	0	1	16	2	10	4	1	1	4	4	4	4	4	4	4	4	4	3	3	3	2	1	1	1	1
792	0	3	6	2	6	3	0	1	3	3	3	3	3	4	3	4	4	2	3	3	3	1	1	1	1
793	0	3	6	3	12	4	0	1	3	3	3	4	3	3	3	4	4	3	2	3	3	1	1	1	1
794	1	1	19	4	40	4	1	0	5	5	5	5	3	2	2	3	3	3	3	3	3	2	2	2	1
795	0	3	12	3	15	4	1	1	4	4	4	4	4	4	4	4	4	4	3	3	3	2	2	2	2
796	0	1	15	3	20	6	0	0	4	2	1	2	3	3	3	2	1	4	2	1	1	2	2	1	2
797	0	1	16	1	3	3	0	0	4	3	3	3	3	3	3	3	3	3	3	3	3	2	2	2	2
798	0	3	6	2	6	4	0	1	5	3	3	3	2	2	2	2	2	3	2	3	1	1	2	2	2
799	0	1	16	2	5	4	0	0	4	4	3	5	4	4	5	3	5	5	2	3	3	2	2	2	2
800	1	3	12	2	10	3	1	1	5	5	4	5	3	3	5	4	4	3	3	3	3	2	2	2	2
801	1	4	0	2	7	6	0	1	3	3	4	4	4	3	3	3	2	2	3	3	3	1	1	1	1
802	0	1	16	1	3	5	0	0	4	4	4	4	3	3	4	4	3	4	3	3	3	3	1	2	2
803	1	2	12	1	2	2	0	1	3	5	5	3	3	3	3	4	2	2	2	3	2	3	1	2	1
804	0	3	16	3	20	3	1	1	5	5	5	5	5	5	5	4	3	3	2	3	2	2	2	2	2
805	0	3	9	2	10	4	1	1	4	4	3	3	4	2	2	3	3	2	3	3	3	2	2	3	2
806	1	1	16	3	12	4	1	1	4	4	2	4	3	3	3	2	3	2	2	3	1	1	1	1	1
807	0	2	15	4	50	4	1	0	4	3	3	3	3	3	3	3	3	3	2	2	2	2	2	2	2
808	0	2	16	2	10	5	1	1	3	4	4	4	4	4	3	4	4	3	3	2	2	2	1	2	1
809	0	1	15	3	20	5	1	0	4	4	4	4	4	4	4	2	4	4	3	3	3	2	2	2	2
810	1	1	15	3	20	3	1	1	3	3	3	5	3	3	2	5	2	3	1	1	2	2	3	2	2
811	0	2	16	2	5	5	1	1	4	4	4	4	4	4	4	3	3	3	3	3	2	2	2	2	1
812	0	1	16	2	10	7	0	1	5	5	5	5	5	5	5	5	5	5	3	3	3	2	2	2	3
813	0	3	9	1	1	3	0	1	4	3	3	4	4	4	4	5	4	4	3	3	3	2	2	2	2
814	0	2	15	3	11	3	1	1	4	4	3	4	4	3	4	3	3	3	3	3	3	2	2	1	2
815	1	2	16	4	40	1	1	0	2	2	3	2	2	1	2	3	4	3	1	1	1	1	1	1	1
816	1	2	9	2	5	6	0	1	4	4	3	3	3	3	3	3	4	3	2	3	3	1	1	1	2
817	0	3	9	2	5	5	0	1	4	3	3	3	2	3	4	3	4	3	3	3	3	2	1	1	2
818	0	1	16	4	50	5	1	1	4	4	5	5	3	3	3	1	1	2	2	3	2	2	2	2	2
819	0	3	6	2	5	4	1	1	4	4	3	4	3	3	3	4	2	3	2	3	3	1	1	1	1
820	0	2	16	4	50	3	1	0	4	3	3	3	3	3	3	4	3	3	2	3	3	1	2	1	1
821	1	2	16	3	20	5	1	0	3	3	3	3	3	3	3	3	3	3	2	3	3	2	2	2	2
822	1	3	6	1	1	5	0	1	4	3	4	4	3	4	4	2	4	4	3	3	3	3	3	1	2
823	0	3	6	2	10	4	0	1	4	4	3	4	4	4	4	2	3	4	2	3	3	2	2	3	2
824	1	3	9	2	7	5	1	1	4	3	3	4	3	4	3	3	4	4	2	3	2	1	1	1	1
825	0	1	16	2	4	1	1	0	4	4	3	3	3	4	3	3	2	4	3	3	3	2	3	2	2
826	0	2	16	2	10	6	1	0	3	3	3	3	3	3	3	3	3	3	2	2	2	2	2	2	2
827	0	3	12	2	4	3	1	1	5	3	4	2	2	2	2	2	3	3	3	3	3	2	2	2	2
828	0	3	9	2	6	3	1	1	4	3	3	3	3	3	3	3	3	3	2	3	3	1	2	2	2
829	1	2	16	2	6	5	0	0	5	4	4	4	3	3	4	3	4	3	3	3	3	2	2	1	1
830	1	3	12	1	0.6	3	0	1	4	4	3	4	3	3	3	2	2	2	3	3	2	2	2	2	2
831	1	4	9	2	8	4	0	1	3	2	3	2	3	3	3	2	2	2	2	3	3	2	2	2	1
832	0	1	16	2	10	5	0	0	4	3	4	4	3	3	4	3	3	3	3	3	3	1	2	2	1
833	0	2	9	2	6	2	1	1	4	4	4	4	4	4	4	4	4	3	3	3	3	3	2	2	2
834	0	1	16	2	10	5	0	0	4	4	4	4	3	3	3	2	4	4	2	3	3	1	1	1	1
835	0	4	0	2	8	5	0	1	5	4	3	3	3	3	4	3	3	2	3	3	3	2	1	1	1
836	0	3	16	4	25	4	1	1	4	4	4	4	4	4	4	3	4	3	3	3	3	2	2	2	2
837	1	2	16	3	20	4	1	1	4	4	4	5	2	3	3	4	4	3	2	3	3	2	2	2	1
838	1	1	15	4	100	4	1	0	5	4	3	4	3	4	3	4	4	3	3	3	3	3	3	3	3
839	1	1	15	3	15	3	0	0	5	5	3	4	1	3	3	4	4	3	3	3	3	3	3	2	2
840	0	2	16	3	20	4	1	1	4	4	4	4	4	4	4	4	4	4	3	3	3	1	1	1	2
841	1	3	9	3	20	3	1	1	5	4	4	4	4	4	4	4	4	5	3	3	2	1	2	2	2
842	0	3	16	3	15	3	1	1	3	3	3	3	3	3	3	3	4	3	3	3	3	2	2	2	2
843	0	1	16	3	12	3	0	0	4	4	3	4	3	3	4	4	3	3	3	3	3	1	1	1	1
844	1	1	16	4	100	4	1	0	5	5	5	5	4	4	4	5	5	5	3	3	3	2	2	2	2
845	0	1	16	2	10	3	1	0	5	5	5	5	5	5	5	3	4	3	3	3	3	1	1	1	1
846	1	2	15	3	12	3	1	1	3	3	3	4	4	4	4	2	3	3	2	3	3	1	2	1	1
847	0	3	15	3	18	3	1	1	4	4	3	4	4	4	4	3	4	4	2	3	3	2	3	2	2
848	0	1	16	3	15	3	1	0	4	4	3	4	4	4	4	3	4	4	3	3	3	2	2	2	2
849	0	3	15	4	30	3	1	1	5	5	5	5	5	5	5	4	4	4	3	3	3	1	2	1	1
850	1	1	16	3	12	3	1	0	5	5	3	4	4	4	5	3	3	2	2	3	2	2	2	2	2
851	0	3	12	3	20	3	1	1	5	5	5	5	5	5	5	3	3	3	3	3	3	1	3	1	1
852	0	3	9	1	1	3	1	1	4	4	4	4	3	3	4	2	3	3	3	3	3	3	3	3	2
853	0	1	16	1	1	6	0	0	4	3	3	3	2	3	3	3	3	2	2	3	3	1	2	2	1
854	0	3	16	4	27	3	1	1	4	4	4	4	4	4	4	3	4	3	3	3	3	1	2	1	2
855	0	4	19	1	0.1	0	1	0	2	4	3	4	4	4	4	4	4	4	1	1	2	2	2	2	2
856	0	2	15	4	100	7	1	1	4	4	5	3	3	3	1	4	3	3	3	3	3	2	2	2	2
857	0	3	9	2	4	3	0	1	4	4	3	4	4	4	4	4	4	4	3	3	3	2	2	2	2
858	1	1	16	4	30	3	1	0	4	2	3	4	4	4	4	3	4	2	2	3	3	1	1	1	1
859	0	1	16	3	15	4	1	0	4	3	3	3	3	3	4	2	3	2	2	3	3	1	1	1	1
860	0	2	16	2	3.6	5	1	1	5	5	5	5	5	5	5	2	1	2	3	3	3	2	2	2	3
861	1	1	16	3	20	4	1	0	4	3	4	3	4	2	4	4	1	4	3	2	2	2	2	2	2
862	1	1	16	4	100	4	1	0	5	5	5	5	5	5	5	5	5	4	2	3	3	2	3	3	3
863	1	4	0	2	5	3	0	0	5	5	3	3	2	3	3	3	3	3	3	3	3	1	1	1	1
864	0	1	16	2	10	3	1	0	5	5	5	5	5	5	5	4	4	4	2	3	3	1	1	1	1
865	1	3	12	4	50	6	0	1	5	5	5	5	4	4	3	3	3	3	3	3	3	2	2	2	2
866	0	2	15	3	15	4	1	1	3	3	3	3	3	3	3	3	3	3	2	3	3	1	1	1	1
867	1	1	15	2	10	4	1	1	5	5	5	4	4	4	3	4	5	5	3	3	3	1	1	1	1
868	0	4	6	2	6	6	0	1	3	3	3	2	2	2	3	2	2	2	3	3	3	2	1	1	1
869	1	3	15	2	5	5	0	1	4	4	4	4	2	2	4	4	4	4	3	3	3	3	3	3	1
870	0	3	6	2	8	5	0	1	4	4	4	4	4	4	4	5	5	4	3	3	2	2	2	1	1
871	0	3	9	2	9	4	0	1	4	3	4	2	3	3	2	3	3	3	2	3	3	2	1	1	1
872	1	1	16	2	8	3	1	0	4	3	4	3	2	3	3	3	3	3	2	3	3	2	2	2	1
873	0	2	9	2	5	4	1	1	3	3	3	3	3	3	3	3	3	3	3	3	3	2	2	2	2
874	0	2	16	3	20	4	1	1	4	4	4	4	4	4	4	4	4	4	3	3	3	2	2	2	2
875	0	3	12	2	5	3	1	1	4	4	4	4	3	3	4	2	3	3	3	3	3	2	3	2	2
876	0	2	9	3	13	4	1	1	4	4	4	4	5	5	4	3	3	3	3	3	3	2	2	2	2
877	1	2	16	3	20	5	1	1	5	5	5	5	3	3	3	5	5	5	3	3	3	3	3	2	2
878	0	2	16	1	2	5	1	0	4	4	4	4	4	4	4	3	3	3	2	3	2	2	2	2	2
879	0	3	15	2	7	5	1	1	4	3	4	4	3	3	3	2	3	2	3	3	3	1	2	1	1
880	0	4	15	1	0.3	1	1	1	4	4	4	4	4	4	4	2	2	3	3	3	3	2	2	2	1
881	1	1	16	2	10	4	1	0	5	3	4	4	3	3	4	4	4	4	3	3	3	3	3	2	2
882	1	1	16	2	10	3	1	0	4	3	3	4	4	3	4	3	3	3	3	3	1	1	1	1	1
883	1	4	0	2	6	5	0	1	3	3	4	4	3	4	4	2	2	2	2	3	3	2	1	2	2
884	0	3	9	1	1	3	0	1	4	4	4	5	4	4	4	3	4	4	3	3	1	3	3	3	1
885	0	3	9	1	0.8	4	0	1	4	4	4	5	4	4	4	3	4	4	3	3	1	3	3	3	1
886	1	4	15	3	15	3	1	1	4	4	3	3	3	4	4	4	4	3	3	3	3	2	2	2	2
887	0	1	16	1	3	3	0	0	4	3	3	3	4	4	4	4	4	3	3	3	3	2	2	2	1
888	0	2	16	2	5	5	1	0	1	2	5	3	3	2	3	3	2	3	2	3	3	1	1	1	1
889	1	1	12	2	9	5	1	1	5	4	4	4	5	2	1	2	3	4	2	3	3	2	3	3	3
890	0	1	12	2	4	4	0	0	4	4	4	4	4	4	4	3	4	4	3	3	3	1	1	1	1
891	1	1	16	3	20	3	0	0	3	4	4	5	3	4	4	3	4	3	3	3	2	2	2	2	2
892	1	3	9	1	1.8	3	0	1	4	3	3	3	3	3	3	2	4	3	3	3	3	1	1	1	1
893	1	3	12	3	12	6	1	1	4	3	3	4	4	4	4	4	4	4	3	3	3	2	2	2	1
894	1	3	12	4	30	3	1	1	4	4	3	3	3	3	3	3	4	3	3	3	3	1	1	1	1
895	0	2	15	3	11	4	0	1	4	4	3	4	2	2	2	2	4	4	2	3	3	2	2	1	1
896	0	1	15	4	50	3	1	0	4	4	4	4	4	4	4	2	4	4	3	3	3	3	3	3	3
897	0	1	16	2	10	5	1	0	5	5	5	5	5	5	5	3	3	3	2	3	2	2	2	2	2
898	0	3	9	2	10	5	0	0	3	3	3	2	2	2	3	2	3	2	2	2	3	1	1	1	1
899	1	2	9	3	15	3	1	1	4	4	3	3	2	3	2	4	4	4	2	3	2	2	1	2	1
900	1	1	16	4	40	5	1	0	2	3	2	3	4	2	3	3	3	3	1	2	2	2	2	2	2
901	0	2	12	3	15	3	1	0	4	3	3	3	3	3	2	4	3	3	3	3	2	2	3	2	1
902	0	3	9	3	15	4	0	1	4	3	3	3	3	3	3	3	4	3	3	3	3	2	1	1	2
903	1	3	6	3	20	6	0	1	4	2	2	2	3	2	2	2	2	2	3	3	3	1	1	1	1
904	0	1	12	1	2	4	0	0	4	3	3	3	3	3	3	3	3	4	3	3	3	2	2	2	2
905	1	3	12	2	5	4	1	1	4	3	4	3	3	4	3	4	4	3	3	3	3	2	2	2	2
906	0	1	16	2	10	3	0	0	5	5	4	4	4	4	3	4	4	4	2	3	2	2	3	2	2
907	0	3	6	1	2	4	0	1	3	3	4	4	4	4	4	4	3	3	2	2	2	2	1	1	1
908	0	2	6	1	2	4	0	1	4	3	4	4	4	4	4	4	4	4	3	3	3	2	1	1	1
909	1	1	16	2	10	1	1	0	5	4	4	4	4	4	4	3	3	3	3	3	3	2	2	2	2
910	0	1	16	1	0.01	3	0	0	4	3	5	4	5	3	3	2	2	1	2	2	2	1	1	2	1
911	0	3	6	2	3.5	2	1	1	4	3	3	3	3	3	3	2	2	3	3	3	3	2	3	1	1
912	1	4	12	1	1.8	4	0	1	4	4	4	4	4	4	4	4	4	4	3	3	3	2	2	2	1
913	0	4	0	1	1.5	2	0	1	5	3	3	2	3	3	3	2	4	2	3	3	3	1	1	1	1
914	0	4	6	1	2	4	0	1	4	4	4	4	4	4	4	4	4	4	3	3	3	2	1	1	1
915	0	2	16	3	11	3	1	0	5	5	5	3	4	4	3	4	5	4	3	3	3	1	1	1	1
916	0	4	9	1	3	4	0	1	4	4	4	4	4	4	4	5	5	5	3	3	3	3	3	3	3
917	0	3	12	2	8	3	1	1	5	4	3	4	4	4	3	3	4	3	2	3	3	2	3	2	1
918	0	1	16	2	10	4	1	0	5	3	3	3	3	3	3	3	3	3	3	3	3	2	2	2	2
919	1	1	15	1	1	2	0	1	4	4	4	4	4	4	4	3	3	3	2	2	2	2	2	2	2
920	0	3	9	1	0.6	5	0	1	3	4	3	3	3	3	3	4	3	2	3	3	3	2	2	2	2
921	1	2	12	4	25	6	1	1	4	4	3	4	3	3	4	4	4	4	3	3	3	2	1	1	1
922	0	1	16	2	10	4	1	0	4	5	5	5	5	5	5	3	3	4	3	3	2	2	3	3	2
923	0	2	16	3	15	4	1	0	4	4	4	4	4	4	4	3	4	4	3	3	3	1	1	1	1
924	0	4	6	3	15	5	1	0	5	5	4	4	4	4	5	5	4	5	3	3	3	1	3	2	2
925	1	1	15	2	5	7	0	0	4	3	3	4	3	4	4	2	3	4	3	3	3	3	3	1	3
926	0	2	9	2	5	3	1	1	4	3	3	3	3	3	3	3	2	2	3	3	3	1	1	1	1
927	0	4	0	2	4.5	5	1	1	4	3	4	5	5	5	5	4	4	4	3	3	3	1	1	1	1
928	1	4	16	2	9	3	1	1	4	4	3	4	4	4	3	4	3	3	3	3	3	1	2	1	1
929	0	1	16	2	5	3	1	0	5	5	3	5	5	5	5	3	3	3	2	3	2	1	1	1	1
930	0	1	16	1	2	6	0	0	3	3	3	3	3	3	3	3	3	3	2	3	2	1	1	1	1
931	1	3	9	1	2	4	1	1	5	4	4	4	3	1	4	2	2	2	3	3	2	1	1	1	1
932	0	2	9	1	1	3	0	1	4	4	4	4	3	4	3	3	3	3	3	3	3	2	2	2	2
933	1	3	9	2	6	3	1	1	4	4	4	4	4	4	4	4	4	4	3	3	3	2	2	2	2
934	0	2	12	1	3	3	0	1	5	4	3	4	3	3	3	3	3	3	3	3	3	2	3	2	1
935	0	1	19	1	1	5	1	0	4	3	3	3	3	3	3	3	3	3	3	2	3	2	2	2	1
936	0	1	16	2	6	4	1	0	5	5	5	5	3	4	3	4	4	3	3	3	3	2	2	2	2
937	0	1	16	3	20	3	1	0	4	4	3	3	3	3	3	4	2	2	1	3	3	1	1	1	1
938	0	1	16	1	2	1	0	0	3	3	5	4	3	1	4	2	3	3	2	1	1	1	1	1	2
939	0	1	16	2	10	4	0	0	3	4	4	4	4	4	4	3	3	3	2	3	2	1	1	1	1
940	0	4	0	2	5.5	6	0	1	3	3	3	2	2	2	3	2	2	2	3	3	3	1	1	1	1
941	0	1	12	2	5	4	1	1	4	5	5	5	5	5	5	2	4	4	3	3	3	3	3	3	3
942	1	3	9	2	6	3	1	1	3	3	3	4	3	3	3	2	2	2	2	3	3	1	1	1	1
943	0	2	12	4	42	3	1	1	3	3	3	3	3	3	3	3	3	3	3	3	3	1	1	1	1
944	1	2	16	4	42	4	1	0	4	4	3	3	3	4	3	4	4	3	2	3	2	1	1	1	1
945	1	3	9	3	13	5	1	1	4	4	4	3	3	3	3	3	3	3	3	3	3	2	1	1	1
946	1	2	9	2	6	3	0	1	4	4	3	4	4	3	4	3	3	3	3	3	2	2	2	2	2
947	0	2	12	2	7	2	0	1	3	3	4	4	2	3	3	3	3	3	2	3	2	1	1	1	2
948	0	2	9	1	2	3	1	1	4	4	4	4	3	3	3	3	4	4	3	3	3	2	2	2	2
949	0	3	15	2	8	4	1	1	5	5	5	5	5	5	5	4	4	4	3	3	3	2	2	2	2
950	0	3	9	4	40	4	1	1	4	4	3	3	4	4	3	4	4	4	3	3	3	1	2	1	2
951	0	3	12	2	5	5	0	1	5	4	4	3	3	3	3	2	4	2	3	3	3	1	2	1	2
952	0	1	16	2	10	4	1	0	4	4	4	4	4	4	4	3	4	3	2	3	3	2	2	2	2
953	0	2	9	2	4	1	0	0	4	4	4	4	4	4	4	4	4	4	3	3	3	3	3	2	2
954	0	2	12	2	10	2	1	1	4	4	3	4	4	4	4	3	3	3	3	3	3	2	2	2	2
955	0	3	9	2	5	3	1	1	3	3	3	2	3	3	3	4	2	2	3	3	3	1	1	1	1
956	0	3	9	2	10	4	1	1	5	4	4	2	2	2	2	4	3	3	3	3	3	2	2	2	1
957	1	1	12	4	31	1	1	0	3	3	3	4	4	5	1	3	3	3	2	2	2	2	2	2	2
958	0	2	9	3	15	3	1	1	3	3	3	4	3	3	3	4	4	3	3	3	1	1	1	1	2
959	1	3	9	1	2	3	0	1	4	5	3	4	3	4	4	5	4	5	3	3	3	2	1	1	1
960	1	3	9	2	10	4	0	0	5	5	5	5	4	4	4	4	4	4	3	3	3	1	1	1	1
961	1	3	9	2	7.5	5	0	0	3	3	3	3	2	2	3	3	3	3	3	3	2	2	2	2	2
962	0	3	12	4	70	6	1	1	5	5	5	3	3	3	3	3	3	3	3	3	3	2	2	2	2
963	0	3	9	2	4	3	1	1	3	4	3	3	3	3	3	3	3	3	1	3	3	1	1	1	1
964	0	3	6	3	20	4	0	1	3	2	2	3	2	4	4	2	4	2	3	3	3	1	1	1	1
965	1	2	12	3	18	5	1	1	3	3	2	3	4	4	4	2	3	2	2	3	3	1	1	1	1
966	1	2	16	3	18	3	1	1	5	5	5	5	5	5	5	4	4	4	3	3	3	3	3	2	2
967	1	3	12	2	8.4	4	1	1	3	3	3	3	3	3	3	2	2	2	2	2	2	1	1	1	1
968	0	1	15	2	4	3	0	0	4	4	4	3	3	3	3	4	4	4	3	3	2	2	2	2	2
969	1	2	12	3	20	6	1	1	5	5	4	4	4	4	4	4	4	4	3	3	3	1	1	1	2
970	1	2	12	1	3	4	0	1	3	3	3	3	3	3	4	3	3	1	3	3	3	1	1	1	1
971	1	3	16	3	20	5	1	1	2	2	2	2	2	2	2	3	2	2	2	3	2	2	2	2	2
972	1	2	15	4	40	4	0	0	5	5	5	5	5	5	5	4	4	4	3	3	3	3	3	3	1
973	1	3	16	3	15	6	1	1	4	4	3	4	4	4	4	3	2	3	3	3	3	2	2	2	2
974	1	3	19	4	40	3	1	1	3	3	3	3	3	3	3	4	3	3	3	3	3	3	3	3	3
975	1	2	6	1	1	3	0	0	4	5	4	4	3	4	4	3	3	3	3	2	2	2	2	2	2
976	1	3	12	2	5	4	0	1	4	4	3	3	4	4	5	3	4	3	2	2	2	2	2	2	2
977	0	2	9	2	10	3	1	1	4	3	3	3	3	3	3	3	3	3	3	3	3	1	2	1	2
978	1	3	9	2	4	2	0	1	4	3	4	4	2	3	2	3	2	3	2	3	3	1	1	1	1
979	1	2	15	3	14	4	1	1	4	4	4	5	3	4	4	3	3	3	2	3	3	2	3	1	2
980	1	2	9	2	10	4	0	1	5	3	3	3	2	3	3	2	3	2	2	3	2	1	1	1	1
981	1	3	16	4	56	3	1	1	3	3	3	3	4	4	3	3	3	3	1	3	2	1	1	1	1
982	0	2	9	1	3	4	1	1	4	4	4	4	4	4	4	2	2	2	3	3	3	2	2	2	2
983	1	4	0	2	4	2	1	1	4	3	3	4	2	3	2	4	4	4	3	3	3	1	1	2	2
984	1	3	12	3	11	3	1	1	5	3	4	5	4	4	3	3	4	3	2	3	3	1	2	1	1
985	1	1	15	1	1	3	1	0	5	5	5	5	5	5	5	5	5	5	3	3	3	3	3	3	3
986	0	3	12	2	5	5	1	1	4	4	4	4	4	3	4	4	4	4	3	3	3	2	2	2	2
987	0	2	9	2	8	7	0	0	4	4	3	3	2	3	3	2	4	3	2	3	3	1	1	1	1
988	1	3	12	3	15	3	1	1	4	2	3	2	2	2	2	4	4	2	2	3	2	1	2	1	1
989	0	1	12	2	10	6	1	1	4	4	3	3	3	3	3	3	3	3	3	3	3	2	2	2	2
990	0	3	6	1	1.5	3	0	1	3	2	3	3	3	3	3	3	4	3	3	3	3	1	1	1	2
991	1	3	9	2	5	3	0	1	3	3	3	3	3	3	3	2	3	3	2	3	3	1	1	1	1
992	1	1	12	4	30	4	1	1	4	3	1	1	1	1	1	3	3	3	2	3	2	1	1	1	2
993	1	3	9	2	5	6	1	1	3	3	3	3	3	3	3	3	3	3	3	3	2	2	2	2	2
994	1	1	16	3	15	5	0	0	4	4	4	5	2	3	3	4	5	5	3	3	2	2	2	2	1
995	0	3	9	2	6	3	0	1	3	2	3	3	3	3	3	2	3	2	2	3	3	1	1	1	1
996	1	2	12	2	5	2	1	1	5	5	5	5	5	4	5	2	2	1	3	3	3	2	2	2	2
997	1	3	9	2	5	1	0	1	3	3	3	3	3	3	3	3	3	3	2	3	3	2	2	2	2
998	0	2	16	2	10	3	1	1	5	4	4	4	4	4	4	2	4	4	3	3	3	2	2	2	2
999	1	1	16	2	9	3	1	0	4	3	4	2	5	2	1	4	5	3	2	2	2	1	2	2	1
1000	0	2	6	1	3	6	0	1	5	5	5	5	2	2	2	2	2	2	3	3	3	2	1	2	2
1001	1	3	6	2	7	7	0	1	3	3	2	2	2	2	2	2	2	2	3	3	3	1	1	1	1
1002	1	3	6	2	10	5	0	1	5	5	5	5	5	4	4	4	4	4	2	3	2	2	2	2	2
1003	0	1	16	2	5	4	1	0	5	5	5	4	4	4	4	3	3	3	2	3	3	1	2	2	2
1004	1	2	16	4	35	3	1	0	4	4	4	4	4	4	4	4	3	3	2	3	2	1	1	1	1
1005	0	4	6	2	5	5	0	0	4	3	4	3	3	3	3	3	3	3	2	3	3	2	2	2	2
1006	1	1	16	3	20	4	1	0	4	4	4	4	3	4	3	4	4	4	3	3	3	2	2	1	1
1007	1	3	15	2	8	4	1	1	5	3	2	5	3	3	5	4	5	5	3	3	2	1	2	1	1
1008	1	3	15	2	5	3	1	1	5	5	5	5	5	5	5	2	3	4	3	3	3	2	2	2	2
1009	1	1	16	4	30	5	1	0	5	4	3	3	3	4	4	4	3	3	3	3	3	2	2	2	1
1010	1	3	12	3	20	7	0	1	4	4	4	4	3	3	4	4	4	3	2	3	3	2	2	1	1
1011	1	3	6	2	4	6	0	1	4	4	3	3	3	3	4	3	3	2	3	2	2	2	1	1	1
1012	1	4	9	2	4	6	0	1	4	3	3	4	3	3	4	2	3	3	3	3	3	2	2	2	2
1013	0	3	9	2	8	2	1	1	3	3	3	3	3	3	3	2	3	3	3	3	3	1	1	1	1
1014	1	2	12	2	5	6	1	1	4	4	3	3	3	3	3	3	3	3	3	3	3	2	2	1	2
1015	1	1	16	2	10	3	1	0	4	4	3	3	3	4	3	3	3	3	2	3	3	2	2	2	2
1016	0	3	12	1	0.5	6	0	1	4	4	4	4	3	3	4	3	3	3	3	3	3	2	1	2	2
1017	1	3	16	4	25	3	1	1	4	4	4	4	4	4	4	4	4	4	3	3	3	2	3	2	2
1018	1	3	12	2	5	2	1	1	3	3	3	3	3	3	5	3	3	3	3	3	3	1	2	2	2
1019	0	4	0	2	8	2	1	1	3	3	3	3	3	3	3	3	3	3	2	3	3	1	1	1	1
1020	1	3	9	1	2	3	0	1	5	5	5	5	5	5	5	3	3	3	3	3	3	1	1	1	1
1021	1	2	15	2	10	4	1	1	3	3	3	3	3	3	4	4	3	3	3	3	3	2	2	2	1
1022	0	3	12	3	13	4	1	1	5	5	2	4	4	4	4	4	4	4	3	3	3	1	1	1	1
1023	0	1	9	3	20	5	1	1	5	3	3	3	3	3	2	3	4	2	3	3	2	1	1	1	1
1024	0	2	12	1	1	3	0	1	5	5	5	5	5	4	5	3	3	3	3	3	3	2	2	2	1
1025	0	3	9	2	8	4	0	1	3	3	3	3	3	3	3	3	3	3	3	3	3	3	3	3	3
1026	1	2	9	2	7.5	3	0	1	3	2	2	3	2	2	2	3	4	3	3	3	2	2	2	2	2
1027	0	1	16	4	30	4	1	1	3	3	3	3	3	3	4	4	4	3	3	3	3	1	1	1	1
1028	0	3	6	3	20	6	1	1	4	3	3	4	3	4	3	2	2	2	3	3	3	1	1	1	1
1029	0	2	6	2	8	5	0	1	4	3	3	4	3	3	4	3	3	3	3	3	3	2	2	2	2
1030	0	3	15	2	10	3	1	0	3	3	3	4	4	3	4	4	2	2	2	3	3	3	3	3	3
1031	0	3	6	2	4	4	0	1	3	2	1	2	2	2	2	2	4	3	3	3	3	1	1	1	1
1032	0	2	9	2	10	6	0	1	3	2	4	3	2	1	3	1	2	4	2	2	2	2	2	2	2
1033	1	2	9	2	10	5	1	0	4	4	3	4	3	3	4	4	4	3	2	3	3	1	1	1	1
1034	0	2	15	2	6	4	1	0	5	5	5	5	5	5	5	3	3	3	1	3	2	2	2	2	2
1035	0	3	12	1	2.4	5	0	1	4	4	4	4	3	3	4	3	3	3	3	3	3	3	3	1	2
1036	0	2	15	2	6	3	1	1	5	5	5	5	2	3	5	5	4	4	2	3	3	2	2	2	1
1037	0	1	16	2	10	7	0	0	4	4	3	5	3	4	5	4	3	3	3	3	3	1	1	1	1
1038	0	3	6	2	5	4	1	1	4	4	2	2	2	1	2	2	2	1	3	3	2	1	1	1	1
1039	1	1	15	1	2	5	1	0	4	5	5	5	5	4	5	5	5	5	3	3	3	3	3	2	2
1040	0	2	6	1	3	4	1	1	4	4	3	4	3	4	4	3	2	2	3	3	3	2	2	2	2
1041	0	2	15	3	15	4	1	1	5	5	5	5	4	4	4	4	4	4	3	3	3	3	3	2	2
1042	0	2	12	2	8	4	1	1	3	3	3	3	3	3	3	3	3	3	3	3	3	2	2	2	2
1043	1	2	9	3	20	4	1	1	4	4	3	5	4	3	4	3	4	3	3	3	3	1	1	1	1
1044	0	3	12	1	2	4	1	1	4	4	3	4	4	4	4	4	4	3	3	3	3	2	3	2	1
1045	1	1	16	2	10	3	1	0	5	5	3	3	3	3	3	3	3	3	2	3	3	1	1	1	1
1046	0	1	16	2	10	3	1	0	4	4	3	5	3	3	3	4	4	4	2	3	3	1	1	1	1
1047	0	3	15	1	2	5	1	1	5	5	5	5	5	5	5	4	4	5	3	3	3	3	3	3	3
1048	0	3	15	2	10	3	1	1	3	3	3	2	2	2	2	3	4	4	3	3	3	3	3	2	2
1049	0	2	15	2	8	7	1	1	4	4	4	4	4	4	4	4	4	4	3	3	3	3	3	3	2
1050	1	1	9	1	3	7	0	1	4	4	4	4	4	3	3	2	2	2	3	3	3	2	1	1	2
1051	0	2	9	2	7	3	1	1	5	5	5	5	5	5	5	3	4	3	3	3	3	2	2	1	1
1052	1	2	6	1	1.6	3	0	1	4	3	3	4	3	3	4	2	2	2	3	3	2	1	1	1	1
1053	0	2	15	2	6	4	1	1	4	4	4	4	3	4	3	3	3	3	2	3	2	2	2	1	1
1054	1	1	16	3	12	3	1	0	5	5	5	5	5	5	5	5	3	4	3	3	2	2	2	2	2
1055	0	1	16	3	18	4	0	0	4	3	4	4	4	4	4	3	3	3	3	3	3	1	1	2	2
1056	1	1	16	2	6	3	1	0	3	3	3	3	3	3	3	3	3	3	3	3	3	3	3	3	3
1057	0	1	15	4	54	3	1	0	4	5	5	5	5	5	5	4	4	5	3	3	1	3	3	2	2
1058	0	2	15	1	1	3	1	1	4	4	4	4	4	4	4	4	4	4	3	3	3	3	3	3	3
1059	0	4	6	2	5	5	1	0	5	5	5	5	5	5	5	2	2	2	3	3	3	1	1	1	1
1060	1	3	12	4	100	7	1	1	4	4	4	4	4	4	4	4	4	4	3	3	3	3	3	3	3
1061	1	3	12	4	100	7	0	0	5	5	5	5	5	5	5	5	4	4	2	2	2	2	2	2	2
1062	0	3	6	2	4	2	0	1	4	4	4	4	3	4	3	3	3	3	2	3	3	2	2	2	2
1063	1	3	12	3	12	1	1	1	5	5	5	5	5	5	5	4	4	4	3	3	3	3	3	3	3
1064	1	3	9	3	20	7	0	1	4	4	3	3	3	3	3	3	4	3	3	3	3	3	2	2	3
1065	1	1	16	1	1	4	0	0	3	3	3	3	3	3	3	2	2	2	3	2	1	2	2	2	1
1066	1	1	16	3	15	2	1	1	4	4	4	4	4	4	4	4	4	4	3	3	3	1	2	1	2
1067	0	3	9	2	8	4	1	0	5	4	3	3	3	4	5	3	4	4	3	3	3	2	2	2	2
1068	1	3	16	4	27	3	1	1	4	4	4	4	4	4	3	3	4	3	3	3	2	1	1	1	1
1069	1	4	9	1	2	2	0	1	3	3	3	4	2	1	3	3	3	3	1	3	2	2	1	1	1
1070	1	1	16	2	10	3	1	0	5	5	5	5	4	4	3	4	4	4	3	3	3	2	2	2	1
1071	1	1	15	2	5	5	1	0	4	4	4	5	3	3	3	5	5	3	2	1	2	2	2	2	3
1072	0	1	16	2	4	4	0	0	5	5	5	5	5	5	5	4	4	4	3	3	3	2	2	2	2
1073	1	2	6	2	4.5	4	0	1	5	3	3	1	1	3	1	2	3	3	2	3	3	1	1	1	1
1074	0	1	16	4	25	5	1	0	5	4	4	4	3	4	4	2	4	3	3	3	2	1	2	1	2
1075	0	2	9	2	5	4	0	1	5	5	5	5	5	5	5	5	5	5	3	3	3	3	3	3	3
1076	0	3	9	1	3	4	0	1	4	3	3	2	2	2	2	3	3	3	3	3	3	2	2	2	2
1077	0	3	9	2	8	5	0	1	3	4	3	3	3	3	3	3	4	3	3	3	3	3	1	1	2
1078	0	3	15	2	10	1	1	1	4	4	4	4	4	4	4	4	3	3	3	3	3	1	2	1	1
1079	0	1	16	1	2.45	3	1	0	4	4	4	4	3	3	3	4	4	4	3	3	3	1	1	1	1
1080	0	1	16	1	2.5	3	1	0	4	3	3	3	3	3	3	3	3	3	3	3	3	2	2	2	1
1081	0	3	12	2	8	4	0	1	3	3	2	3	4	4	3	3	3	3	3	3	2	1	1	1	1
1082	0	1	16	1	2	6	0	1	4	4	4	4	4	4	4	3	4	4	2	3	3	2	2	2	2
1083	1	2	12	2	9	4	0	0	3	3	3	3	3	3	3	4	4	3	2	2	2	2	2	2	2
1084	1	1	9	2	8	4	0	0	3	3	3	3	3	3	3	3	3	3	3	2	2	2	2	2	2
1085	1	2	16	1	2	5	0	1	4	4	4	4	4	4	4	3	3	3	3	3	3	2	2	2	2
1086	0	1	16	2	6	6	0	0	4	3	4	2	3	3	3	3	3	2	2	3	3	1	2	2	1
1087	1	3	9	1	3	4	1	1	4	4	4	4	4	4	4	3	2	3	3	3	3	2	2	2	1
1088	1	2	9	3	12	3	1	1	4	3	3	3	3	4	3	3	3	3	3	3	3	1	1	1	1
1089	1	3	9	2	5	4	1	1	3	3	3	4	3	3	2	4	3	3	2	3	3	1	1	1	1
1090	0	1	12	2	10	6	0	1	4	3	3	4	3	3	3	2	2	1	3	3	3	3	2	2	2
1091	0	3	12	1	2	4	1	1	4	4	4	4	3	3	4	3	3	3	3	3	2	2	1	2	2
1092	0	3	15	3	20	2	1	0	3	3	3	4	3	3	3	3	3	3	3	3	3	1	3	1	1
1093	0	1	16	2	5	4	1	0	4	2	4	5	5	5	4	4	3	3	2	3	3	1	1	1	1
1094	0	1	16	2	4	4	1	0	3	3	3	4	4	4	4	3	4	3	2	3	3	1	2	1	1
1095	1	3	9	2	5	4	0	1	4	4	3	4	3	3	2	3	3	3	3	3	3	2	2	2	2
1096	0	1	16	2	5	4	0	1	4	4	4	4	4	4	4	4	4	4	3	3	3	1	2	2	1
1097	1	3	9	2	7	3	1	1	3	3	3	3	3	3	3	2	3	2	3	3	2	1	1	1	1
1098	1	3	6	4	25	4	1	1	4	3	4	5	4	4	4	3	3	3	3	3	3	2	1	1	2
1099	0	1	16	2	10	6	0	0	3	3	3	3	3	3	3	3	3	3	3	3	2	1	1	1	1
1100	0	1	16	1	2	3	1	0	4	4	3	4	4	4	3	3	4	3	3	3	3	2	2	2	1
1101	1	3	9	1	2	4	0	0	4	4	3	3	4	4	4	4	3	3	3	3	3	2	2	2	2
1102	0	3	16	2	6	7	1	0	5	4	4	4	4	3	4	4	3	4	3	3	3	1	1	1	2
1103	0	1	16	2	7	5	0	0	4	4	3	4	3	4	4	3	4	3	3	3	3	1	1	2	3
1104	1	4	12	2	5	6	1	1	3	4	3	2	3	2	4	3	2	3	2	2	2	2	2	2	2
1105	0	3	6	1	2	2	0	1	5	5	3	5	2	5	5	2	3	4	3	3	3	1	1	1	1
1106	0	4	0	2	7	6	0	1	3	3	4	3	2	3	3	3	2	2	2	3	3	2	1	1	1
1107	1	3	9	3	12	4	0	1	3	3	3	3	4	4	4	3	3	3	3	3	3	1	1	1	1
1108	1	4	16	2	4	7	1	0	4	4	3	2	3	2	2	2	2	2	3	3	3	1	1	1	2
1109	1	2	15	1	3	3	1	1	4	4	4	4	2	2	4	4	4	4	3	3	3	1	2	1	1
1110	0	3	6	2	5	5	0	1	3	2	2	3	2	2	2	3	2	3	3	3	3	1	1	1	1
1111	1	2	6	2	6	3	0	1	5	3	3	3	3	3	3	3	3	3	2	2	3	2	2	2	2
1112	1	3	6	2	6	6	0	1	3	4	3	3	2	2	3	2	2	2	3	3	3	2	1	1	1
1113	1	2	12	2	5	4	1	1	4	4	3	4	4	3	4	4	4	3	3	3	2	2	3	2	3
1114	1	3	6	2	10	5	0	1	4	3	3	3	3	3	3	3	2	2	3	3	3	1	1	1	1
1115	0	2	9	1	0	3	1	0	4	4	4	4	3	3	3	2	2	2	3	3	3	2	2	2	2
1116	1	1	19	2	5	4	1	0	4	4	4	4	4	4	4	4	4	4	3	3	3	1	2	1	1
1117	1	1	16	4	100	4	1	0	5	5	5	5	4	4	4	5	5	5	3	3	3	2	2	2	2
1118	0	1	15	1	3	4	1	0	4	4	4	4	4	4	5	3	3	3	3	3	3	2	2	2	2
1119	0	2	9	2	8	4	1	1	3	3	1	1	2	4	4	3	3	2	2	3	3	1	1	1	2
1120	1	1	12	1	3	1	0	0	4	4	4	4	4	4	4	4	4	4	3	3	3	3	3	3	3
1121	0	2	16	3	20	1	1	0	3	3	3	3	3	3	3	3	3	3	1	3	2	1	1	1	1
1122	0	4	9	1	3	4	1	1	4	4	3	5	3	4	4	2	4	4	3	3	2	2	1	2	2
1123	1	2	12	4	50	6	1	1	5	5	5	5	5	5	5	5	4	3	3	3	3	3	3	3	3
1124	0	1	16	2	4	5	1	0	5	5	5	5	5	5	5	3	4	4	3	3	3	2	2	2	3
1125	0	1	16	2	6	6	1	0	3	3	3	3	3	4	3	3	3	3	3	3	3	2	3	3	2
1126	0	3	6	3	12	5	1	1	3	3	3	3	2	4	2	3	3	3	3	3	3	1	1	1	1
1127	0	2	9	1	3	2	1	0	3	3	3	3	3	3	3	3	3	3	3	3	2	2	1	2	2
1128	1	3	16	2	6	4	1	1	4	3	4	4	4	4	4	3	4	4	3	3	3	2	2	2	2
1129	0	3	12	2	10	4	1	1	4	4	4	4	4	3	3	3	3	3	3	3	3	2	2	2	2
1130	0	2	9	2	6	3	1	1	3	2	2	3	3	3	3	3	3	3	2	3	3	2	1	2	1
1131	1	3	9	2	4	4	0	1	4	4	4	3	3	4	3	3	3	4	3	3	3	2	2	2	1
1132	1	2	16	3	13	3	1	1	4	5	3	3	4	3	3	3	4	3	3	3	2	2	2	2	2
1133	1	1	16	2	10	3	1	0	5	5	5	5	5	5	5	5	5	5	3	3	3	3	3	3	3
1134	0	2	9	1	2	6	0	1	5	4	3	4	4	4	4	3	3	3	2	3	3	3	2	2	2
1135	0	2	9	1	1	4	0	0	5	4	5	5	5	5	5	5	5	5	3	3	2	2	2	3	3
1136	1	1	19	3	15	3	1	0	5	5	5	5	5	5	5	5	4	4	3	3	3	3	3	3	3
1137	1	4	6	2	6	2	1	1	4	4	4	4	4	4	4	3	2	3	3	3	3	1	1	1	1
1138	1	1	15	2	10	3	0	0	4	4	3	4	3	3	3	3	4	3	3	3	3	2	2	2	1
1139	0	1	15	2	10	3	1	0	3	3	3	3	3	3	3	3	3	3	3	3	3	2	2	2	1
1140	1	2	6	2	3.3	1	0	1	4	4	4	4	4	4	4	4	4	4	3	3	3	3	3	3	3
1141	1	3	6	1	3	1	0	1	5	5	5	5	2	5	5	3	4	4	3	3	3	2	2	2	2
1142	0	1	9	2	4	6	0	1	3	3	3	3	3	3	3	2	2	3	2	3	3	2	1	1	1
1143	0	2	16	4	40	1	1	0	5	5	5	5	5	5	5	3	3	3	3	3	3	2	2	2	2
1144	1	2	12	3	15	3	1	1	4	4	3	3	3	3	3	4	4	3	3	3	3	2	2	1	2
1145	0	1	15	2	8	6	1	1	4	4	4	4	3	3	3	2	3	3	2	3	3	1	2	2	1
1146	0	2	9	1	3	4	0	1	4	4	4	4	4	4	4	4	4	4	3	3	3	2	2	3	2
1147	0	2	12	2	8.4	4	1	1	4	3	4	4	4	4	4	3	3	3	2	3	3	1	1	1	1
1148	0	1	16	1	3	3	1	0	3	3	3	3	4	4	4	3	3	3	2	3	3	1	1	1	1
1149	0	3	19	4	30	3	1	1	4	3	3	3	3	3	4	2	3	4	3	3	3	1	2	2	1
1150	0	1	16	2	4	5	0	0	5	3	3	3	3	3	4	4	4	4	2	3	3	1	2	2	2
1151	1	3	9	2	10	7	0	1	5	5	5	5	5	5	5	4	4	4	3	3	3	1	1	1	2
1152	1	1	15	3	15	4	1	0	5	5	5	5	5	5	5	4	4	4	2	2	2	2	2	2	2
1153	0	1	16	2	5	5	0	0	4	4	3	4	4	4	4	3	4	3	3	3	3	1	1	1	1
1154	0	2	15	2	5	3	1	1	5	5	5	5	5	5	5	5	3	3	3	3	3	2	1	2	1
1155	1	3	9	2	10	6	0	1	3	3	3	4	3	3	3	2	2	2	2	3	3	2	2	2	2
1156	1	3	9	2	10	3	1	1	5	5	5	5	5	5	5	4	3	2	3	3	3	3	1	2	2
1157	0	1	16	2	8	6	0	0	5	4	4	4	4	4	4	4	4	3	3	3	3	1	2	2	1
1158	0	2	9	2	10	6	0	1	4	4	3	4	3	3	4	3	4	4	3	3	3	2	2	2	2
1159	0	3	15	2	5	3	1	1	4	4	2	3	3	3	2	2	4	4	3	3	3	1	1	1	1
1160	0	1	15	2	4.5	5	0	0	3	4	3	3	3	3	3	3	3	3	2	3	2	3	2	2	2
1161	0	2	16	3	20	4	1	1	4	3	3	3	3	3	3	3	4	4	1	3	3	1	1	1	1
1162	0	2	9	1	3	1	0	0	4	4	3	4	2	3	4	2	3	3	3	3	2	2	2	2	2
1163	0	2	12	3	20	6	1	1	4	4	4	4	4	4	4	4	4	3	3	3	3	2	2	2	2
1164	1	3	6	2	6	4	0	1	3	3	3	3	3	3	3	3	3	3	3	3	3	2	2	2	2
1165	0	1	12	3	18	3	0	0	5	4	3	4	4	4	4	4	3	3	2	2	2	1	2	1	1
1166	0	3	6	3	20	6	0	1	3	3	3	4	4	3	3	2	3	3	3	3	3	2	1	1	1
1167	0	3	9	2	5	4	1	1	3	3	4	3	2	3	2	2	1	1	2	2	2	1	1	1	1
1168	0	1	16	1	0.5	5	0	0	4	2	2	2	2	1	1	5	4	4	3	3	3	3	3	3	1
1169	1	3	12	2	10	6	0	1	5	4	4	5	5	5	4	3	3	3	3	3	2	2	2	1	2
1170	0	3	15	2	10	3	0	1	3	3	3	3	3	3	3	3	2	3	3	3	3	1	1	1	1
1171	1	1	16	3	20	3	1	1	5	4	3	4	4	4	4	4	4	3	3	3	3	2	3	2	2
1172	1	1	15	2	6	3	1	0	4	3	4	4	3	3	3	3	3	3	3	3	2	2	2	2	3
1173	1	1	16	2	10	3	1	0	5	4	3	3	3	3	3	3	3	3	2	3	3	1	2	2	2
1174	0	2	15	3	15	5	0	1	3	4	2	3	3	4	3	4	4	3	3	3	3	2	2	1	1
1175	0	1	16	2	7	3	1	0	3	3	3	3	3	3	3	3	3	3	3	3	3	3	3	3	3
1176	0	2	15	2	6	3	1	1	4	3	3	2	2	3	3	4	4	4	3	3	3	1	2	1	1
1177	1	3	15	2	7	4	1	1	5	5	4	4	5	3	4	3	4	4	3	3	2	2	2	2	1
1178	0	2	16	3	20	5	1	1	4	3	3	3	3	3	3	3	3	3	2	3	2	1	2	1	1
1179	0	1	16	1	1	3	1	0	5	4	3	3	3	4	4	2	4	3	3	3	3	2	1	1	1
1180	0	3	9	3	19	4	1	0	4	4	3	3	3	3	3	2	4	3	3	3	3	1	1	1	1
1181	0	2	9	3	12	3	0	1	4	4	4	4	4	4	4	3	4	4	3	3	3	3	3	3	2
1182	1	1	16	2	8	4	1	0	4	4	4	4	3	3	3	4	4	4	3	3	3	2	2	3	2
1183	0	3	6	2	7	5	0	1	3	3	3	3	3	3	3	4	3	3	3	3	3	1	1	1	1
1184	0	3	9	3	18	3	1	1	5	5	3	4	4	4	4	4	3	3	3	3	3	2	2	1	1
1185	1	1	16	1	1	6	0	0	4	4	4	4	4	4	3	5	5	5	3	3	3	3	3	3	3
1186	1	1	16	4	30	4	1	0	4	4	4	4	4	4	4	4	4	4	2	2	2	1	1	1	2
1187	1	2	12	2	10	3	1	1	3	3	3	3	3	3	3	3	3	3	3	3	3	2	2	2	2
1188	0	4	0	2	9	5	0	0	3	3	3	2	2	3	3	2	3	2	3	3	3	2	1	1	1
1189	1	1	16	2	10	5	1	0	4	4	3	4	4	4	4	3	4	3	2	3	3	1	1	1	1
1190	0	2	16	1	3	4	0	1	5	5	5	5	3	1	4	2	5	4	3	3	3	2	2	2	2
1191	0	2	12	2	10	3	1	0	5	5	3	5	5	5	5	3	3	3	2	2	2	3	3	2	3
1192	0	2	12	1	3	3	1	1	5	5	5	5	5	5	5	5	5	5	3	3	3	1	1	1	1
1193	0	1	16	2	10	3	1	0	3	3	3	3	3	3	2	1	1	2	3	3	3	1	1	2	1
1194	1	3	12	4	50	3	1	1	5	5	5	5	5	5	5	5	5	2	3	3	3	1	1	1	1
1195	1	3	6	3	20	7	0	1	5	4	3	3	4	5	5	2	2	2	2	3	3	2	1	1	2
1196	0	2	16	2	5	3	0	1	4	4	4	4	4	4	4	4	4	4	3	3	3	3	3	2	3
1197	1	2	16	4	50	5	1	1	4	4	4	4	4	4	4	3	3	3	2	3	2	2	2	2	2
1198	0	1	15	2	10	4	1	1	4	3	4	2	1	3	2	3	5	3	3	3	3	1	1	1	1
1199	0	1	16	1	2	4	0	0	3	3	2	2	3	3	3	3	3	1	3	3	3	2	2	2	2
1200	1	3	9	3	12	3	1	1	4	3	3	4	3	4	3	3	4	2	3	3	3	1	2	1	2
1201	0	1	16	2	6	4	0	0	3	3	3	3	4	4	4	3	3	3	3	3	2	1	1	1	2
1202	1	3	16	2	8	3	1	1	4	4	4	4	4	4	4	4	4	4	3	3	3	3	3	3	3
1203	0	3	9	3	15	4	0	1	3	3	3	4	3	3	3	3	1	2	3	3	3	1	2	2	2
1204	1	2	16	3	18.3	6	1	1	3	3	3	3	3	3	3	3	4	3	2	3	3	2	2	2	2
1205	1	2	12	3	12	4	1	1	4	4	4	4	4	4	4	3	3	3	2	2	2	2	2	2	2
1206	1	2	16	3	19	5	1	1	3	3	3	3	3	3	3	2	3	2	1	3	2	1	1	1	1
1207	1	1	16	1	2	4	0	0	4	4	4	3	4	4	3	4	4	4	2	3	2	1	2	1	2
1208	0	1	16	2	10	3	1	0	3	3	3	4	4	4	4	4	3	3	2	3	2	1	1	1	1
1209	1	1	16	3	20	4	1	1	5	5	5	5	5	5	5	3	3	2	3	3	3	1	2	1	1
1210	1	2	15	2	10	3	1	1	4	4	4	4	4	4	4	3	4	3	3	3	3	3	3	3	3
1211	0	1	12	1	2	3	1	0	5	5	5	5	5	5	5	4	4	4	3	3	3	2	2	2	2
1212	0	1	16	2	8	5	0	0	4	4	3	2	2	2	2	2	4	4	3	3	3	1	1	1	1
1213	0	1	16	2	10	2	1	1	3	3	3	3	3	3	3	2	3	3	3	3	3	1	1	1	1
1214	1	3	12	2	5	4	1	1	4	4	4	4	4	4	4	4	3	4	3	3	2	2	3	2	2
1215	0	1	16	3	20	4	1	0	5	5	4	4	4	4	4	4	4	4	3	3	3	3	2	3	3
1216	1	1	19	2	10	5	1	0	3	3	3	3	3	3	3	3	3	3	2	3	3	2	2	2	2
1217	1	1	15	3	15	4	1	0	4	3	3	3	4	4	3	3	4	2	3	3	3	2	1	1	2
1218	1	2	9	1	0.5	5	0	1	4	4	4	4	4	4	4	2	3	3	3	3	3	2	1	2	1
1219	1	1	12	3	20	5	0	1	5	5	5	5	5	5	5	5	5	5	1	1	1	1	1	1	1
1220	0	3	9	3	12	2	1	1	4	4	3	4	4	4	4	4	3	4	3	3	3	3	3	3	2
1221	0	3	9	2	6	4	0	1	4	3	3	3	3	3	3	3	3	2	2	3	3	2	2	2	1
1222	0	2	15	2	8	3	1	1	3	3	3	3	3	3	4	2	3	3	3	3	2	2	2	2	2
1223	0	3	16	3	20	5	1	1	5	5	5	5	5	5	5	3	5	2	3	3	3	1	2	1	2
1224	1	2	9	2	10	4	1	1	3	3	3	2	2	3	4	3	3	2	3	2	3	1	1	1	2
1225	0	1	16	4	35	3	1	0	4	2	3	3	4	4	3	2	4	3	2	3	3	2	2	2	2
1226	0	2	9	3	12	4	1	1	3	3	3	3	3	3	3	3	3	3	2	3	3	2	2	2	2
1227	0	3	12	1	3	1	1	0	3	3	3	3	2	3	2	2	2	3	3	3	3	1	1	1	2
1228	1	1	15	1	2	4	0	0	2	5	5	4	5	1	5	2	2	4	1	3	3	1	1	3	1
1229	1	2	9	2	6.5	6	0	1	4	4	4	4	4	3	3	2	4	4	2	3	2	2	2	2	2
1230	1	1	9	2	5	4	1	0	3	3	4	4	4	3	3	3	4	3	2	2	3	1	1	3	3
1231	1	1	16	1	3	5	0	0	4	4	4	2	2	2	2	3	3	4	3	3	3	3	3	3	2
1232	0	1	16	2	5	5	0	0	3	3	4	4	3	3	3	3	3	3	3	3	3	2	2	2	2
1233	0	1	15	2	10	3	0	0	3	3	3	3	3	3	3	1	3	3	3	3	3	3	3	3	3
1234	0	1	12	2	6	5	1	0	3	3	4	3	3	3	2	3	3	3	3	3	3	2	2	2	2
1235	0	1	12	1	1	4	0	0	3	4	4	4	3	3	4	3	3	3	3	3	3	3	3	3	3
1236	1	1	15	2	10	4	0	0	3	4	3	3	4	4	4	4	3	3	3	3	3	2	2	2	2
1237	1	2	9	2	10	3	1	1	4	5	4	4	4	4	4	4	4	4	3	3	3	2	2	2	2
1238	0	2	9	1	3	1	1	1	4	3	3	4	3	4	3	3	3	3	3	3	3	2	1	2	1
1239	0	2	12	2	8	3	1	1	3	3	3	4	3	3	4	2	3	3	3	3	3	2	1	1	1
1240	0	2	16	2	5	5	1	1	3	3	3	3	3	3	3	3	3	3	3	3	3	3	3	3	2
1241	1	1	16	2	10	3	1	0	5	5	5	5	1	1	5	2	2	4	3	3	3	2	2	2	1
1242	0	2	9	2	6	5	0	1	5	4	4	4	3	3	5	3	3	3	3	3	3	2	3	2	2
1243	0	1	16	2	8	4	1	0	3	3	3	3	3	3	3	2	2	2	3	3	3	3	2	2	2
1244	1	3	16	3	20	3	1	0	4	4	2	3	2	2	1	4	3	3	3	3	3	1	1	1	1
1245	1	3	19	2	10	7	0	0	5	5	2	4	5	3	5	3	4	4	3	2	1	1	1	1	1
1246	1	4	9	2	7	6	1	1	5	3	3	3	4	4	4	5	4	5	2	3	3	1	2	1	1
1247	0	2	16	2	10	2	0	0	5	5	5	4	4	3	2	3	2	5	2	3	3	2	2	2	2
1248	0	2	16	3	15	5	1	1	5	5	5	3	3	3	3	4	4	4	3	3	2	2	2	2	2
1249	0	2	9	2	5	6	1	1	5	4	3	3	4	3	3	3	4	3	3	3	3	1	3	1	1
1250	0	4	6	3	14	4	1	0	5	5	3	4	3	4	4	3	4	3	3	3	3	1	1	1	2
1251	1	3	6	3	20	3	1	1	5	4	4	3	3	3	4	5	5	4	2	2	3	1	1	1	1
1252	0	1	16	1	1	4	0	0	3	3	3	3	4	5	5	3	3	3	1	1	1	1	1	1	1
1253	0	2	9	2	5	1	0	1	5	4	4	4	4	4	4	2	3	3	3	3	3	2	2	2	2
1254	0	2	9	2	7	3	1	1	4	4	4	5	4	4	4	3	3	3	3	3	3	2	1	2	2
1255	0	3	12	2	5	4	0	1	4	4	4	4	3	3	4	4	4	3	3	3	3	2	2	1	1
1256	1	2	12	3	15	6	1	1	5	5	5	5	5	5	5	3	3	3	3	3	3	2	2	2	2
1257	1	2	9	2	6	3	1	1	4	4	4	4	4	4	4	3	3	3	3	3	3	2	2	1	2
1258	1	4	9	3	15	4	1	1	5	3	3	2	3	3	3	5	5	3	3	3	3	1	1	1	1
1259	1	4	9	2	5	3	0	1	4	4	4	3	2	3	3	3	3	3	3	3	3	3	3	3	3
1260	0	4	12	2	5	0	1	0	3	3	3	3	4	3	3	3	3	3	3	3	3	1	1	1	2
1261	1	2	9	2	8	5	0	1	4	4	3	4	4	4	4	2	3	3	3	3	3	2	2	2	1
1262	1	1	16	1	2	4	1	0	4	3	3	4	3	4	4	3	3	3	3	3	3	2	2	1	1
1263	1	2	12	2	10	4	1	1	3	3	2	3	3	3	2	4	4	3	3	3	2	1	2	1	1
1264	1	1	16	3	15	3	1	0	4	4	4	4	4	3	4	4	4	4	3	3	3	2	3	2	2
1265	1	2	9	1	0.6	5	0	1	4	4	4	3	4	4	4	4	3	4	3	3	3	2	1	1	1
1266	0	1	12	2	10	3	1	1	4	4	3	3	4	4	3	4	2	2	3	3	3	1	1	1	1
1267	0	3	16	3	20	3	1	1	4	3	3	3	3	3	3	4	3	3	2	3	3	2	2	2	1
1268	1	1	19	2	10	3	1	0	4	4	4	4	4	4	4	4	4	4	3	3	2	2	2	2	1
1269	0	1	16	2	5	3	1	1	4	3	3	3	3	3	3	4	3	3	3	3	1	3	1	2	3
1270	0	3	12	2	6	3	1	0	3	3	3	3	3	3	3	4	2	2	3	3	3	1	1	1	1
1271	1	1	12	3	15	6	0	0	4	3	4	4	3	5	3	3	3	3	3	3	3	1	2	1	1
1272	1	1	16	2	5	6	1	0	5	5	5	5	4	3	5	4	4	4	3	3	2	2	1	1	2
1273	0	3	12	3	13	3	1	1	5	3	3	2	3	3	3	3	4	4	3	3	3	2	2	1	1
1274	0	2	16	2	7	6	0	0	4	5	4	3	3	3	3	4	4	4	2	2	2	2	2	2	2
1275	0	3	12	3	20	3	1	1	4	1	3	3	5	4	3	3	2	1	3	3	3	2	3	2	2
1276	1	1	12	3	20	6	1	1	3	3	3	3	3	3	3	3	3	3	3	3	2	2	2	2	1
1277	1	1	12	3	15	6	0	1	2	4	3	4	3	3	3	2	4	3	3	3	3	1	1	1	1
1278	1	4	6	2	5.5	6	0	1	3	3	3	3	3	3	2	3	2	2	2	3	2	1	1	1	1
1279	1	3	12	3	15	4	0	1	4	3	3	4	4	4	4	3	3	3	2	3	3	2	2	2	2
1280	1	1	16	2	10	4	1	0	3	4	4	3	4	3	4	3	4	3	3	3	2	1	2	1	1
1281	1	2	9	2	10	5	1	1	4	3	3	2	4	4	5	5	5	4	3	3	3	2	2	2	1
1282	0	3	9	2	5	2	0	1	4	4	4	4	4	4	4	4	4	2	3	3	3	3	2	2	2
1283	0	1	16	2	6	1	1	0	4	4	4	4	3	3	4	4	4	4	3	3	3	2	3	2	2
1284	0	3	6	3	20	4	1	1	5	5	5	5	5	5	5	3	3	3	3	3	3	3	3	3	3
1285	0	1	16	2	6	5	0	0	3	5	3	5	2	3	3	3	2	3	3	3	3	1	1	2	1
1286	1	2	15	3	13	6	1	1	3	3	3	3	3	4	3	3	3	3	2	3	2	2	2	2	2
1287	0	2	9	2	8	3	1	1	3	2	2	4	3	3	3	3	3	3	2	3	2	2	2	2	2
1288	1	2	16	3	12	3	1	1	5	4	4	4	3	3	3	4	5	5	3	3	3	2	2	2	1
1289	1	4	6	2	7.8	5	0	0	3	3	3	2	2	2	2	2	2	3	3	3	3	1	1	1	1
1290	0	3	6	2	4	4	1	1	4	5	3	5	4	3	4	2	2	2	2	3	3	1	1	1	1
1291	0	3	9	2	10	6	0	1	4	3	3	3	2	3	4	2	3	2	3	3	3	1	1	1	1
1292	1	1	15	2	10	3	1	0	3	3	2	3	3	3	4	4	2	4	1	1	1	3	1	2	2
1293	0	1	16	1	1	4	1	0	4	4	3	4	2	4	4	3	3	3	3	3	3	1	1	1	1
1294	0	1	16	2	8	3	1	0	5	5	5	5	3	3	3	3	3	3	3	3	3	1	2	1	1
1295	1	1	16	1	0	3	1	0	5	4	4	4	3	4	2	3	3	3	3	3	3	2	2	1	2
1296	0	3	9	3	20	7	0	1	4	4	3	4	4	4	4	4	4	4	3	3	3	3	1	3	2
1297	0	1	16	2	10	4	1	0	4	4	4	4	4	4	4	4	4	4	3	3	3	2	2	2	1
1298	0	3	12	1	1	3	1	1	4	4	4	2	3	3	2	3	4	3	3	3	3	2	1	1	2
1299	1	1	15	2	10	3	1	0	2	2	1	1	2	2	4	2	1	1	2	3	3	1	1	1	1
1300	1	3	15	3	15	5	0	1	4	4	4	4	3	4	4	4	4	3	2	3	1	2	2	2	2
1301	0	1	12	1	1	3	0	1	4	4	4	4	4	4	4	4	4	4	3	3	3	2	2	2	1
1302	1	2	15	2	5	4	0	1	4	4	4	4	2	4	2	4	2	2	3	3	3	2	2	2	2
1303	0	2	16	2	8	4	0	1	4	4	4	4	3	4	4	4	4	3	3	3	2	2	2	2	2
1304	1	2	15	2	10	4	1	0	5	5	3	4	4	3	4	4	4	4	3	3	2	1	2	1	1
1305	0	2	6	2	4	5	0	1	5	4	5	3	3	2	2	1	2	3	1	3	2	1	1	1	1
1306	1	1	15	1	1.5	1	0	0	3	2	3	3	3	3	3	3	5	2	3	3	3	3	2	2	2
1307	1	3	15	2	9	3	1	1	5	5	5	5	5	4	4	4	4	4	3	3	3	2	2	2	2
1308	0	3	9	1	3	4	1	1	5	4	5	4	4	4	4	3	4	3	3	3	3	2	2	2	1
1309	1	1	12	2	8	4	0	0	4	4	4	4	4	4	4	3	4	3	3	3	2	3	3	2	3
1310	1	3	12	4	100	3	1	1	5	5	5	5	5	5	5	4	4	4	3	3	3	1	2	2	2
1311	1	2	12	1	3	5	1	1	4	4	4	3	3	3	4	4	4	4	3	3	2	2	2	2	2
1312	1	2	16	3	20	5	1	1	4	4	3	3	2	4	4	4	4	4	3	3	2	2	2	2	2
1313	1	1	16	4	100	4	0	0	4	2	1	2	4	4	4	3	4	3	2	2	2	2	2	3	3
1314	0	2	16	4	50	5	1	0	4	2	3	4	2	3	2	5	2	4	3	2	2	2	2	2	2
1315	1	3	12	2	8	3	1	1	4	4	4	3	3	3	3	4	3	3	3	3	3	2	2	2	1
1316	1	1	16	2	10	2	1	1	5	5	5	5	5	5	5	4	4	4	3	3	3	1	1	1	1
1317	1	2	16	3	12	3	1	0	4	4	4	4	4	4	4	2	3	3	3	3	1	1	1	1	1
1318	1	1	16	3	15	1	1	0	4	3	3	4	3	3	3	4	4	4	3	3	3	1	1	1	1
1319	0	1	16	2	7	7	1	0	4	3	4	4	3	3	3	3	3	3	3	3	3	1	2	1	1
1320	0	1	15	3	14	4	1	0	4	3	3	3	3	3	3	3	3	3	3	3	2	1	1	1	1
1321	1	2	16	3	17	5	1	1	5	2	2	4	4	4	3	3	3	2	3	3	2	1	2	1	2
1322	1	1	16	3	15	6	1	0	4	4	4	4	3	3	3	4	4	4	2	3	3	1	1	1	2
1323	0	3	12	2	5	3	1	1	4	4	3	3	3	4	3	4	4	4	3	3	3	2	2	2	2
1324	1	1	16	3	15	3	1	0	5	5	5	5	5	5	5	3	4	4	3	3	3	2	2	2	2
1325	0	1	12	3	20	6	1	1	3	3	3	3	3	3	3	3	3	3	2	2	2	2	2	2	2
1326	1	3	9	4	60	5	1	1	4	4	4	4	4	4	4	4	4	4	3	3	3	2	2	2	2
1327	1	3	9	3	12	4	1	1	4	3	3	3	3	3	3	3	3	3	3	3	3	2	2	2	2
1328	1	1	15	4	100	5	1	0	3	4	4	3	3	3	3	3	4	3	2	3	3	1	1	1	1
1329	0	2	12	2	5	4	1	1	4	4	4	4	4	4	4	3	4	4	3	3	3	2	1	1	1
1330	1	3	6	2	8	3	0	1	4	3	3	2	3	3	3	3	3	3	3	3	3	2	2	2	2
1331	0	3	9	3	16	6	0	1	3	3	2	3	3	3	3	3	3	3	3	3	2	2	2	1	1
1332	0	2	15	3	12	4	1	1	3	4	4	4	4	4	4	4	3	4	3	3	3	2	2	2	2
1333	1	4	0	2	10	5	0	1	3	3	3	3	3	3	3	3	3	3	2	3	1	1	1	1	1
1334	1	2	16	4	50	4	1	1	4	3	4	3	4	4	4	4	4	4	3	3	3	3	3	3	3
1335	0	1	16	3	20	3	1	0	4	3	4	3	3	3	3	4	4	3	3	3	3	1	2	1	1
1336	0	1	16	2	9	5	1	0	5	3	3	4	4	4	4	3	3	3	3	3	3	1	1	1	1
1337	0	2	16	4	80	6	1	1	5	5	5	5	5	5	5	3	3	3	3	3	3	2	2	2	2
1338	1	3	15	4	40	5	1	1	5	5	5	3	3	3	5	4	4	4	3	3	3	2	3	2	2
1339	1	2	16	3	14	5	1	1	4	4	4	5	3	3	3	1	5	4	2	3	2	1	2	1	1
1340	0	3	6	3	14	4	1	1	3	3	3	3	3	3	3	2	3	3	3	3	3	1	1	1	2
1341	1	2	19	3	15	3	1	0	4	4	3	4	4	4	4	3	3	2	2	3	3	3	3	1	2
1342	1	3	12	2	8	3	1	1	5	5	5	5	5	5	4	4	3	2	2	2	2	1	1	1	1
1343	1	2	15	3	12	3	1	0	4	3	3	3	3	4	4	3	3	3	3	3	2	1	2	1	2
1344	0	1	16	4	25	2	0	0	3	4	4	4	4	4	4	3	3	3	2	3	2	1	1	1	1
1345	0	2	16	4	50	7	1	1	5	5	5	5	5	5	5	5	4	4	2	3	2	2	2	2	2
1346	0	1	16	3	20	5	1	0	5	2	5	5	2	5	5	2	2	2	2	3	2	1	2	2	2
1347	0	3	9	1	3	2	1	1	4	4	4	4	4	4	4	3	4	4	3	3	2	2	2	2	1
1348	1	3	9	2	10	4	0	1	2	3	5	5	5	5	4	2	2	2	2	2	2	2	2	2	2
1349	1	2	12	2	5	7	0	0	5	5	5	5	5	5	5	5	5	5	3	3	3	3	3	3	3
1350	0	1	16	1	3	4	0	0	4	3	3	3	3	3	3	5	3	3	2	3	2	1	1	1	1
1351	1	3	16	2	4	3	0	0	5	5	3	1	1	3	3	3	5	5	3	3	3	1	2	2	1
1352	0	1	15	3	14	4	1	0	5	3	4	3	4	4	4	4	4	4	2	3	3	1	2	1	1
1353	0	1	19	2	10	3	1	0	4	4	4	3	3	3	3	3	4	4	3	3	3	2	2	2	2
1354	0	3	9	3	20	4	1	1	5	1	3	5	3	3	4	1	2	1	3	3	3	2	2	2	2
1355	1	2	9	3	11	4	1	1	4	4	4	4	4	4	4	2	2	2	2	2	2	2	2	2	2
1356	1	2	16	2	10	3	0	1	5	4	4	5	3	3	3	3	3	3	2	2	1	1	3	2	2
1357	1	2	9	2	6	4	0	1	5	5	3	3	3	3	3	3	3	5	3	2	3	2	2	2	2
1358	1	2	12	1	3	3	1	1	5	3	5	5	5	5	5	5	4	4	3	3	3	2	2	3	3
1359	0	1	19	2	6	3	0	0	3	4	4	4	4	4	4	3	4	4	2	3	3	2	2	2	2
1360	0	3	15	3	20	3	1	1	4	4	4	4	4	4	4	3	4	3	3	3	3	1	1	1	1
1361	0	3	6	3	20	7	1	1	3	3	3	3	3	3	3	3	3	3	3	3	3	1	1	1	1
1362	1	2	12	3	15	6	1	1	3	3	3	3	3	3	3	3	3	3	2	2	2	2	2	2	2
1363	1	3	6	4	28	5	0	1	4	3	3	3	3	3	4	4	3	2	3	1	1	3	3	1	2
1364	0	2	16	2	10	5	1	1	5	5	5	5	4	4	4	3	4	3	3	3	3	3	3	2	1
1365	1	2	16	3	20	4	1	0	4	4	4	4	3	4	4	3	4	3	3	3	3	2	2	2	2
1366	0	1	16	1	1	6	0	0	3	3	3	3	3	3	3	3	3	3	3	3	3	3	3	3	3
1367	1	2	15	2	6	3	1	0	4	4	4	4	2	3	4	2	4	2	3	3	3	2	2	2	1
1368	1	3	6	3	20	7	0	1	3	3	4	4	2	4	4	3	3	3	3	3	3	3	3	3	3
1369	1	2	16	2	10	4	0	1	4	4	4	4	4	4	4	3	3	3	2	3	3	1	2	2	2
1370	0	2	12	2	9	4	1	1	4	4	4	4	3	3	3	4	4	3	3	3	2	2	2	2	2
1371	0	4	0	2	10	4	0	0	4	3	3	3	3	4	3	3	3	3	3	3	3	1	1	1	1
1372	0	1	16	3	12	3	0	0	4	4	4	4	4	4	4	4	4	3	3	3	3	1	1	1	1
1373	0	1	16	1	1.5	4	0	0	3	3	3	3	3	3	3	3	3	3	3	3	3	3	3	3	3
1374	0	2	9	2	7	3	0	1	5	4	3	2	1	2	2	5	5	5	1	1	1	1	1	1	2
1375	0	3	9	2	5	4	0	1	4	3	3	4	3	4	3	4	4	3	3	3	1	2	2	2	2
1376	0	4	0	2	9	4	0	0	4	4	4	4	4	4	3	4	4	4	3	3	3	3	3	2	2
1377	1	3	9	2	8.5	7	0	1	4	4	3	3	2	4	4	3	4	2	3	3	3	1	1	1	1
1378	1	4	6	2	9.8	5	0	1	4	3	3	4	3	3	3	3	2	2	3	3	3	1	1	1	1
1379	1	3	9	2	9	5	1	1	4	4	4	4	4	4	4	3	3	3	3	3	3	1	1	1	1
1380	0	1	16	4	40	3	1	0	5	5	4	4	4	4	4	3	3	3	3	3	2	2	2	2	2
1381	0	4	0	2	10	2	0	1	4	3	3	2	2	3	2	2	3	2	3	3	3	2	1	1	2
1382	0	3	9	2	10	4	1	1	4	2	3	4	4	4	3	4	4	4	3	3	3	2	2	2	2
1383	1	4	0	2	10	5	0	0	3	3	3	3	3	3	3	2	3	2	3	3	3	1	1	2	1
1384	1	2	16	4	39	6	1	1	5	5	5	5	4	4	4	3	3	3	3	3	3	3	3	3	3
1385	0	1	15	1	2	3	0	0	5	5	5	5	5	4	5	4	4	4	3	3	3	2	2	2	2
1386	1	2	9	2	7	4	0	1	3	5	5	5	5	4	5	5	3	3	3	3	2	1	1	1	1
1387	0	2	12	2	10	4	1	1	2	3	3	3	3	3	3	3	3	3	2	3	3	1	1	1	1
1388	1	1	12	1	0.4	4	1	0	3	3	3	3	3	3	3	3	3	3	2	3	3	1	1	1	1
1389	1	1	16	4	100	6	1	1	4	4	3	3	4	4	4	4	4	3	3	3	3	2	2	2	1
1390	0	1	16	2	10	4	1	0	5	5	5	5	5	5	5	3	4	4	2	3	3	2	2	2	2
1391	0	2	15	3	14	4	1	1	4	4	3	4	4	4	4	3	3	3	3	3	3	2	2	2	2
1392	0	2	16	1	3	4	1	0	5	5	3	5	3	3	4	2	2	2	3	3	3	2	3	2	2
1393	1	3	6	1	1	6	1	0	3	3	3	2	2	2	3	3	2	3	1	1	2	1	1	1	1
1394	1	1	19	4	100	1	1	0	4	4	3	4	4	4	4	3	4	2	3	3	3	2	2	1	2
1395	1	1	16	2	9	4	1	0	4	3	1	5	3	3	1	2	5	1	2	3	3	1	1	1	1
1396	1	3	9	1	1	3	0	1	4	4	3	4	5	4	5	4	4	4	3	3	3	2	2	2	2
1397	0	3	12	2	5	3	1	1	4	4	4	4	4	5	4	4	4	4	3	3	3	2	2	2	2
1398	1	3	12	4	24	5	0	1	4	4	4	4	4	4	4	4	4	4	3	3	3	3	3	3	3
1399	0	1	16	1	1.5	3	0	0	4	4	4	4	4	4	4	3	3	3	3	3	3	3	3	3	3
1400	0	2	9	2	7	5	1	1	4	3	4	3	3	4	3	4	3	3	1	3	2	1	1	1	1
1401	0	2	9	1	2	4	0	1	5	5	4	5	4	4	4	4	4	4	3	3	3	2	2	3	2
1402	0	3	9	1	2	2	0	1	5	5	4	5	4	4	4	4	4	4	3	3	3	2	2	3	2
1403	0	1	16	3	12	3	1	0	5	5	5	5	5	4	4	5	5	5	3	3	3	1	3	2	1
1404	1	3	16	3	15	3	0	1	4	4	4	4	4	3	4	4	3	3	3	2	3	2	1	2	2
1405	1	3	16	3	15	3	0	1	4	4	4	4	4	4	4	4	4	3	3	3	3	2	2	2	2
1406	1	3	6	2	6	3	1	1	4	4	4	3	3	3	3	3	3	3	2	2	1	1	1	1	2
1407	0	4	9	3	16	5	1	1	5	5	3	5	2	3	1	3	3	2	3	3	3	1	1	1	1
1408	0	4	6	2	5	5	1	1	4	3	3	3	3	4	3	5	4	3	3	3	3	1	1	1	1
1409	1	3	16	3	20	3	1	1	3	3	3	4	4	4	4	4	4	3	3	3	2	3	2	2	2
1410	0	1	15	2	6	4	0	0	4	4	4	4	4	4	4	4	4	4	3	3	3	2	2	2	2
1411	1	2	15	2	10	4	1	1	5	4	3	5	4	5	4	4	3	4	3	3	3	2	2	1	1
1412	0	1	15	2	8	5	0	0	5	3	3	4	4	4	4	3	3	1	3	3	3	2	1	1	2
1413	0	3	12	1	3	3	0	1	3	3	3	3	3	3	3	3	3	3	3	3	3	1	1	1	1
1414	1	1	16	1	1	3	1	0	5	5	5	5	5	5	5	5	5	5	2	3	2	2	2	2	2
1415	1	3	16	2	5	3	0	0	5	5	4	4	2	3	2	3	4	4	3	3	3	1	1	1	1
1416	1	1	15	2	5	6	1	1	5	5	5	5	5	5	5	5	5	5	3	3	3	1	1	1	2
1417	0	1	9	2	8	2	1	1	4	4	3	4	4	4	4	4	4	4	2	3	3	1	1	1	1
1418	1	2	9	2	3.5	3	0	1	4	4	4	4	4	4	4	4	4	4	3	3	3	2	2	2	1
1419	0	4	0	2	10	6	0	1	3	3	3	3	3	3	3	2	2	2	2	3	2	2	2	1	1
1420	0	4	6	2	6	7	0	1	4	4	4	3	3	2	4	3	4	4	2	3	3	1	1	1	1
1421	0	2	9	2	4	6	0	0	3	2	1	3	4	4	2	3	3	3	2	3	2	1	1	1	1
1422	0	2	15	2	10	6	1	1	5	5	5	4	4	4	4	3	3	4	2	2	2	1	2	2	3
1423	0	2	6	2	10	4	1	1	4	3	4	4	3	3	3	3	3	3	3	3	3	2	2	2	2
1424	1	1	16	3	20	3	1	0	4	4	4	4	4	3	4	4	4	4	2	3	3	2	2	1	1
1425	0	1	15	2	5	4	1	0	4	3	4	3	3	3	4	4	4	3	3	3	3	1	1	1	1
1426	1	2	12	4	22	4	1	1	3	3	3	2	2	2	3	3	2	2	3	3	2	1	1	1	1
1427	0	3	15	3	13	3	1	1	3	4	4	4	4	4	4	4	4	4	3	3	2	2	3	2	1
1428	0	2	12	3	15	3	1	1	5	5	5	5	5	5	5	3	5	3	3	3	3	1	1	1	1
1429	0	3	9	2	10	4	1	1	4	3	4	4	4	4	3	3	3	3	3	3	3	1	2	1	2
1430	0	2	12	1	1	4	0	1	5	5	5	5	5	5	5	4	5	5	3	3	3	3	3	3	3
1431	0	2	16	2	10	5	1	1	5	5	5	5	5	5	5	4	4	4	3	3	3	2	3	2	2
1432	0	1	16	2	10	4	0	0	5	5	5	5	2	2	1	2	1	2	3	3	2	2	2	2	2
1433	0	1	16	2	10	3	1	0	5	5	5	5	2	4	4	3	4	4	3	3	3	2	2	2	2
1434	0	1	16	2	6	3	1	0	4	4	3	4	4	4	4	3	4	3	3	3	3	3	3	3	3
1435	0	2	15	2	7	3	0	1	5	5	3	3	3	3	3	3	3	3	3	3	3	1	2	1	2
1436	0	2	15	2	10	6	0	1	4	4	4	4	4	4	4	5	3	3	3	3	3	2	2	2	2
1437	1	2	15	2	5	3	1	0	4	3	3	4	1	1	1	3	3	3	3	3	3	1	1	1	1
1438	0	2	16	2	10	3	1	1	4	4	4	3	3	3	3	4	4	4	3	3	2	2	2	2	2
1439	0	2	15	2	5	4	0	1	4	4	4	4	4	4	4	4	4	4	3	3	3	1	1	1	1
1440	1	1	16	3	11	3	1	0	3	3	3	4	4	4	3	4	4	4	2	3	2	2	1	1	1
1441	0	1	16	3	20	4	1	0	4	2	2	4	4	4	4	3	4	3	3	3	3	3	3	3	3
1442	1	3	9	2	4	2	0	0	4	4	4	4	4	4	4	4	4	4	3	3	3	3	3	3	2
1443	1	1	16	4	25	4	1	0	4	4	4	3	4	4	4	2	3	3	3	3	2	1	1	1	1
1444	0	3	9	2	5	3	1	1	3	3	3	3	3	3	3	3	3	3	3	3	3	1	1	1	1
1445	0	3	9	1	3	6	0	1	4	4	4	4	4	4	4	3	2	4	3	3	1	3	2	2	3
1446	1	1	16	4	80	3	1	0	4	1	2	3	3	3	4	4	3	3	1	1	1	1	1	1	1
1447	0	2	12	2	10	5	1	1	4	3	3	3	2	3	2	3	3	2	3	3	3	2	2	2	2
1448	1	2	15	3	12	5	0	1	3	4	4	4	4	4	4	4	5	4	1	1	1	3	3	2	2
1449	1	1	16	1	1	4	0	0	5	5	5	5	5	5	5	2	3	4	3	3	3	3	3	3	1
1450	0	2	15	3	20	3	1	1	4	3	3	4	4	4	4	4	4	3	3	3	3	2	2	2	2
1451	0	1	16	4	40	5	1	1	5	3	3	5	5	1	4	2	3	2	3	3	3	1	1	1	2
1452	1	3	9	2	10	7	1	1	4	3	4	4	4	4	4	3	3	3	2	3	3	1	2	2	2
1453	1	3	6	2	4	4	0	1	2	3	3	4	3	3	3	3	3	3	2	3	3	1	2	2	2
1454	0	2	15	3	15	3	1	1	4	5	3	4	3	4	4	4	3	3	3	3	3	3	3	3	3
1455	1	2	16	3	18	3	1	0	2	4	2	3	4	3	3	2	4	4	2	3	3	2	2	2	1
1456	0	1	16	1	1	7	0	0	5	5	3	5	3	4	5	4	4	4	3	3	3	2	3	2	2
1457	0	3	12	3	13	4	1	1	5	5	5	4	5	5	5	4	4	4	3	3	3	3	3	2	2
1458	0	3	6	2	10	5	0	1	4	3	3	3	3	3	3	3	3	3	3	3	3	2	1	1	2
1459	1	2	16	2	8.5	3	1	1	4	4	4	4	4	4	4	3	3	3	3	3	3	1	2	1	1
1460	0	3	9	3	14	4	1	1	3	3	3	3	3	3	3	3	2	2	3	3	3	1	1	1	1
1461	1	3	12	3	15	7	1	1	4	3	4	3	4	4	4	3	4	3	3	3	3	2	2	2	1
1462	0	1	16	1	1	6	1	0	3	3	3	3	3	3	3	3	3	3	2	3	3	2	2	2	2
1463	0	1	16	3	12	4	1	0	5	5	5	5	4	4	4	4	4	4	3	3	3	2	3	3	1
1464	0	3	6	2	9	6	0	1	3	3	3	3	3	3	3	3	3	3	3	3	3	2	2	2	2
1465	0	1	15	3	11	4	0	0	3	3	3	3	4	4	3	3	3	3	2	3	3	1	1	1	1
1466	0	3	9	1	3	3	1	0	3	4	3	4	3	3	3	2	2	2	3	3	2	1	2	2	2
1467	1	2	9	2	8	4	0	1	4	3	3	3	3	3	3	3	3	3	3	3	3	1	1	1	1
1468	1	4	9	2	9	3	1	1	5	5	5	5	4	4	4	4	4	4	3	3	3	3	3	2	2
1469	0	4	12	3	15	4	1	0	5	5	5	5	5	5	4	4	4	4	3	3	3	2	2	2	2
1470	1	1	16	2	5.2	6	1	0	4	4	4	4	3	3	3	3	3	3	3	3	2	2	2	2	1
1471	0	1	16	1	2	3	1	0	5	5	5	5	5	5	5	3	2	3	3	3	3	3	3	3	3
1472	1	1	16	3	20	4	1	0	4	4	3	4	4	4	3	2	2	2	3	3	3	1	2	1	1
1473	0	2	9	1	1	4	0	1	4	4	4	4	4	4	4	2	2	2	2	3	3	1	1	1	1
1474	1	1	16	2	8	3	1	0	4	4	4	4	4	4	4	3	3	3	3	3	3	1	1	1	1
1475	1	4	6	2	9	3	0	1	4	4	2	2	2	2	1	2	3	3	1	1	1	1	3	2	2
1476	0	4	9	3	12	3	1	1	5	5	5	5	2	2	1	4	3	3	3	3	3	2	2	2	1
1477	0	4	0	2	10	5	0	0	4	3	4	3	3	4	3	4	3	4	3	3	3	2	1	1	1
1478	1	2	9	3	11	4	1	1	3	3	3	3	3	3	3	3	3	3	2	3	2	1	1	1	1
1479	1	3	6	2	6	3	1	1	3	3	3	4	3	3	3	3	3	3	2	3	3	1	1	1	1
1480	0	3	12	2	9	2	1	1	3	3	3	4	3	3	3	2	4	3	3	3	3	1	2	1	1
1481	1	1	16	2	10	5	1	0	4	4	4	3	4	5	4	3	3	3	3	3	3	3	3	3	2
1482	1	1	19	3	20	1	1	0	4	4	4	4	4	4	4	4	4	4	3	3	3	2	2	2	3
1483	1	1	16	2	10	6	1	1	4	4	4	4	4	4	4	2	3	2	3	3	3	2	2	2	2
1484	0	1	12	3	12	3	1	0	4	4	4	4	2	4	3	3	4	4	3	3	3	1	1	2	2
1485	0	2	16	4	40	3	1	1	4	4	3	4	4	4	4	4	4	4	2	3	3	2	1	2	2
1486	0	1	12	2	10	7	0	0	5	5	5	5	5	4	5	3	3	4	3	3	2	2	2	2	2
1487	0	1	12	2	5	7	0	1	3	3	3	3	2	3	3	2	3	3	1	3	2	1	1	1	1
1488	1	1	16	1	2.5	3	1	0	4	4	2	5	3	2	3	5	3	3	2	1	2	3	1	2	3
1489	1	1	16	2	8	3	0	0	4	4	3	3	3	3	2	3	3	3	3	3	3	2	2	1	2
1490	1	3	6	1	3	4	0	1	4	4	4	4	4	4	4	2	3	3	3	3	3	2	2	2	2
1491	0	2	6	1	3	4	0	1	4	4	4	4	4	4	4	2	3	3	3	3	3	2	2	2	2
1492	1	2	12	4	99	6	1	1	5	5	4	4	4	4	4	5	3	3	3	3	3	3	3	3	3
1493	1	1	16	4	25	3	1	0	5	4	3	3	3	4	2	3	2	1	2	3	2	1	2	1	1
1494	0	2	9	2	5	6	1	1	4	4	3	2	3	3	3	4	4	3	3	3	3	2	2	2	1
1495	0	1	16	2	6	2	1	0	3	3	3	4	3	3	3	3	3	3	3	3	3	1	2	1	1
1496	0	1	16	3	11	3	1	0	5	3	4	4	4	4	4	4	4	3	3	3	3	1	2	1	1
1497	0	2	12	4	40	5	1	1	3	3	3	3	3	3	3	5	1	3	3	3	3	1	1	1	1
1498	1	3	6	2	5.5	3	1	1	4	3	4	4	4	4	4	4	3	3	3	3	3	1	1	1	1
1499	0	2	15	2	8	3	1	1	4	4	4	4	4	4	4	4	3	3	3	3	3	1	2	1	1
